# Supplementary material for: Bis(4-nitro­phen­yl) 1,3-phenyl­ene­dimethyl­ene dicarbonate
Source: Acta Crystallogr Sect E Struct Rep Online. 2008 Mar 12;64(Pt 4):o692. doi: 10.1107/S1600536808006132 (PMC2960894; doi:10.1107/S1600536808006132)
Supplement: Supplementary file 1 [file e-64-0o692-sup1.cif]

##############################################################################
###                                                                        ###
###        Electronic paper (Acta Crystallographica Section E)             ###
###                                                                        ###
##############################################################################
#                                                                            #
# This CIF contains the data in a paper accepted for publication in Acta     #
# Crystallographica Section E. It conforms to the requirements of Notes      #
# for Authors for Section E, and has been peer reviewed under the auspices   #
# of the IUCr Commission on Journals.                                        #
#                                                                            #
# Full details of the Crystallographic Information File format               #
# are given in the paper "The Crystallographic Information File (CIF):       #
# a New Standard Archive File for Crystallography" by S. R. Hall, F. H.      #
# Allen and I. D. Brown [Acta Cryst. (1991), A47, 655-685].                  #
#                                                                            #
# The current version of the core CIF dictionary is obtainable from          #
# ftp://ftp.iucr.org/pub/cif_core.dic. The current version number is 2.4.    #
#                                                                            #
# Software is freely available for graphical display of the structure(s) in  #
# this CIF.  For information consult the CIF home page http://www.iucr.org/  #
# cif/home.html                                                              #
#                                                                            #
# This file may be used for bona fide research purposes within the           #
# scientific community so long as proper attribution is given to the journal # 
# article from which it was obtained.                                        #
#                                                                            #
##############################################################################
                                             
data_global
_audit_creation_method     SHELXTL-V6.1
_journal_date_recd_electronic     2008-02-20
_journal_date_accepted     2008-03-05
_journal_name_full     'Acta Crystallographica, Section E'
_journal_year     2008
_journal_volume     64
_journal_issue      4
_journal_page_first     o692
_journal_page_last     o692
_journal_paper_category     QO
_journal_coeditor_code     CF2186
_publ_contact_author_name
;
 Dr. Lough, Alan J.
;
_publ_contact_author_address
;
 Department of Chemistry
 University of Toronto
 Toronto
 Ontario
 Canada, M5S 3H6
;
_publ_contact_author_email     alough@chem.utoronto.ca
_publ_contact_author_fax     '416 978 8775'
_publ_contact_author_phone     '416 978 6275'
_publ_section_title
;
Bis(4-nitrophenyl) 1,3-phenylenedimethylene dicarbonate
;
loop_
    _publ_author_name
    _publ_author_address
    'Nawazish Ali, Syed'
;
HEJ Research Institute of Chemistry
International Center for Chemical Sciences
University of Karachi
Karachi 75270
Pakistan
and
Department of Chemistry
University of Toronto
Toronto
Ontario
Canada M5S 3H6
;
    'Begum, Sabira'
;
HEJ Research Institute of Chemistry
International Center for Chemical Sciences
University of Karachi
Karachi 75270
Pakistan
;
    'Winnik, Mitchell A.'
;
Department of Chemistry
University of Toronto
Toronto
Ontario
Canada M5S 3H6
;
    'Lough, Alan J.'
;
Department of Chemistry
University of Toronto
Toronto
Ontario
Canada M5S 3H6
;
data_I
_chemical_name_systematic
;
Bis(4-nitrophenyl) 1,3-phenylenedimethylene dicarbonate
;
_chemical_name_common     ?
_chemical_formula_moiety     'C22 H16 N2 O10'
_chemical_formula_sum     'C22 H16 N2 O10'
_chemical_formula_iupac     'C22 H16 N2 O10'
_chemical_formula_weight     468.37
_chemical_melting_point     ?
_symmetry_cell_setting     Triclinic
_symmetry_space_group_name_H-M     'P -1'
_symmetry_space_group_name_Hall     '-P 1'
loop_
    _symmetry_equiv_pos_as_xyz
    'x, y, z'
    '-x, -y, -z'
_cell_length_a     8.5956(4)
_cell_length_b     9.2367(5)
_cell_length_c     14.1550(8)
_cell_angle_alpha     94.094(2)
_cell_angle_beta     107.134(3)
_cell_angle_gamma     105.674(3)
_cell_volume     1020.00(10)
_cell_formula_units_Z     2
_cell_measurement_reflns_used     10107
_cell_measurement_theta_min     2.6
_cell_measurement_theta_max     27.5
_cell_measurement_temperature     150.0(10)
_exptl_crystal_description     'block'
_exptl_crystal_colour     'colourless'
_exptl_crystal_size_max     0.34
_exptl_crystal_size_mid     0.20
_exptl_crystal_size_min     0.20
_exptl_crystal_density_diffrn     1.525
_exptl_crystal_density_meas     ?
_exptl_crystal_density_method     'not measured'
_exptl_crystal_F_000     484
_exptl_absorpt_coefficient_mu     0.123
_exptl_absorpt_correction_type     'multi-scan'
_exptl_absorpt_process_details
;
(SORTAV; Blessing, 1995)
;
_exptl_absorpt_correction_T_min     0.808
_exptl_absorpt_correction_T_max     0.980
_exptl_special_details
;
;
_diffrn_ambient_temperature     150(2)
_diffrn_radiation_type     MoK\a
_diffrn_radiation_wavelength     0.71073
_diffrn_radiation_source     'fine-focus sealed tube'
_diffrn_radiation_monochromator     graphite
_diffrn_measurement_device_type     'Bruker--Nonius KappaCCD'
_diffrn_measurement_method     '\f scans and \w scans with \k offsets'
_diffrn_detector_area_resol_mean     9
_diffrn_reflns_number     10107
_diffrn_reflns_av_R_equivalents     0.0544
_diffrn_reflns_av_sigmaI/netI     0.0625
_diffrn_reflns_theta_min     2.55
_diffrn_reflns_theta_max     27.48
_diffrn_reflns_theta_full     27.48
_diffrn_measured_fraction_theta_max     0.979
_diffrn_measured_fraction_theta_full     0.994
_diffrn_reflns_limit_h_min     -11
_diffrn_reflns_limit_h_max     10
_diffrn_reflns_limit_k_min     -11
_diffrn_reflns_limit_k_max     11
_diffrn_reflns_limit_l_min     -18
_diffrn_reflns_limit_l_max     18
_diffrn_standards_number     0
_diffrn_standards_interval_count     ?
_diffrn_standards_interval_time     ?
_diffrn_standards_decay_%     ?
_refine_special_details
;
 Refinement of F^2^ against ALL reflections.  The weighted R-factor wR and
 goodness of fit S are based on F^2^, conventional R-factors R are based
 on F, with F set to zero for negative F^2^. The threshold expression of
 F^2^ > 2sigma(F^2^) is used only for calculating R-factors(gt) etc. and is
 not relevant to the choice of reflections for refinement.  R-factors based
 on F^2^ are statistically about twice as large as those based on F, and R-
 factors based on ALL data will be even larger.
;
_reflns_number_total     4580
_reflns_number_gt     3182
_reflns_threshold_expression     I>2\s(I)
_refine_ls_structure_factor_coef     Fsqd
_refine_ls_matrix_type     full
_refine_ls_R_factor_all     0.0968
_refine_ls_R_factor_gt     0.0640
_refine_ls_wR_factor_gt     0.1529
_refine_ls_wR_factor_ref     0.1662
_refine_ls_goodness_of_fit_ref     1.149
_refine_ls_restrained_S_all     1.149
_refine_ls_number_reflns     4580
_refine_ls_number_parameters     308
_refine_ls_number_restraints     0
_refine_ls_hydrogen_treatment     constr
_refine_ls_weighting_scheme     calc
_refine_ls_weighting_details
          'calc w=1/[\s^2^(Fo^2^)+(0.035P)^2^+1.3721P] where P=(Fo^2^+2Fc^2^)/3'
_atom_sites_solution_hydrogens     geom
_atom_sites_solution_primary     direct
_atom_sites_solution_secondary     difmap
_refine_ls_shift/su_max     0.000
_refine_ls_shift/su_mean     0.000
_refine_diff_density_max     0.298
_refine_diff_density_min     -0.263
_refine_ls_extinction_method     'SHELXTL (Sheldrick, 2008)'
_refine_ls_extinction_coef     0.021(4)
_refine_ls_extinction_expression
                                  'Fc^*^=kFc[1+0.001xFc^2^\l^3^/sin(2\q)]^-1/4^'
loop_
    _atom_type_symbol
    _atom_type_description
    _atom_type_scat_dispersion_real
    _atom_type_scat_dispersion_imag
    _atom_type_scat_source
    'C' 'C' 0.0033 0.0016
                         'International Tables Vol C Tables 4.2.6.8 and 6.1.1.4'
    'H' 'H' 0.0000 0.0000
                         'International Tables Vol C Tables 4.2.6.8 and 6.1.1.4'
    'N' 'N' 0.0061 0.0033
                         'International Tables Vol C Tables 4.2.6.8 and 6.1.1.4'
    'O' 'O' 0.0106 0.0060
                         'International Tables Vol C Tables 4.2.6.8 and 6.1.1.4'
_computing_data_collection     'COLLECT (Nonius, 2002)'
_computing_cell_refinement     'DENZO--SMN (Otwinowski & Minor, 1997)'
_computing_data_reduction     'DENZO--SMN (Otwinowski & Minor, 1997)'
_computing_structure_solution     'SIR92 (Altomare <i>et al.</i>,  1994)'
_computing_structure_refinement     'SHELXTL (Sheldrick, 2008)'
_computing_molecular_graphics     'SHELXTL (Sheldrick, 2008)'
_computing_publication_material     'SHELXTL (Sheldrick, 2008)'
loop_
    _atom_site_type_symbol
    _atom_site_label
    _atom_site_fract_x
    _atom_site_fract_y
    _atom_site_fract_z
    _atom_site_U_iso_or_equiv
    _atom_site_adp_type
    _atom_site_calc_flag
    _atom_site_refinement_flags
    _atom_site_occupancy
    _atom_site_disorder_assembly
    _atom_site_disorder_group
    O O1 0.8872(3) 0.1353(2) 0.51451(16) 0.0340(5) Uani d . 1 . .
    O O2 0.6463(3) 0.2045(3) 0.48906(18) 0.0406(6) Uani d . 1 . .
    O O3 0.8682(3) 0.3232(2) 0.43660(16) 0.0339(5) Uani d . 1 . .
    O O4 0.5734(3) 0.8621(3) 0.32218(18) 0.0493(7) Uani d . 1 . .
    O O5 0.5700(3) 0.7631(3) 0.17823(17) 0.0453(6) Uani d . 1 . .
    O O6 0.7702(3) 0.1855(2) 0.94414(15) 0.0321(5) Uani d . 1 . .
    O O7 0.7572(3) 0.4000(2) 1.02591(16) 0.0346(5) Uani d . 1 . .
    O O8 0.6017(3) 0.1596(2) 1.03074(15) 0.0304(5) Uani d . 1 . .
    O O9 0.1915(5) 0.4431(4) 1.2504(3) 0.0781(10) Uani d . 1 . .
    O O10 0.2930(3) 0.3121(3) 1.35819(18) 0.0490(7) Uani d . 1 . .
    N N1 0.6000(3) 0.7673(3) 0.26870(19) 0.0343(6) Uani d . 1 . .
    N N2 0.2722(4) 0.3547(3) 1.2770(2) 0.0413(7) Uani d . 1 . .
    C C1 0.8609(4) 0.1437(3) 0.7314(2) 0.0289(6) Uani d . 1 . .
    H H1A 0.7826 0.1949 0.6996 0.035 Uiso calc R 1 . .
    C C2 0.9034(4) 0.0426(3) 0.6733(2) 0.0269(6) Uani d . 1 . .
    C C3 1.0188(4) -0.0314(4) 0.7203(2) 0.0326(7) Uani d . 1 . .
    H H3A 1.0505 -0.0993 0.6814 0.039 Uiso calc R 1 . .
    C C4 1.0875(4) -0.0059(4) 0.8237(2) 0.0388(8) Uani d . 1 . .
    H H4A 1.1658 -0.0571 0.8556 0.047 Uiso calc R 1 . .
    C C5 1.0431(4) 0.0932(4) 0.8811(2) 0.0363(7) Uani d . 1 . .
    H H5A 1.0893 0.1082 0.9521 0.044 Uiso calc R 1 . .
    C C6 0.9314(4) 0.1712(3) 0.8356(2) 0.0313(7) Uani d . 1 . .
    C C7 0.8208(4) 0.0058(3) 0.5615(2) 0.0333(7) Uani d . 1 . .
    H H7A 0.8443 -0.0854 0.5354 0.040 Uiso calc R 1 . .
    H H7B 0.6954 -0.0173 0.5444 0.040 Uiso calc R 1 . .
    C C8 0.7845(4) 0.2182(3) 0.4820(2) 0.0300(6) Uani d . 1 . .
    C C9 0.7965(4) 0.4351(3) 0.3983(2) 0.0288(6) Uani d . 1 . .
    C C10 0.7170(4) 0.5092(3) 0.4481(2) 0.0311(7) Uani d . 1 . .
    H H10A 0.7052 0.4839 0.5100 0.037 Uiso calc R 1 . .
    C C11 0.6548(4) 0.6215(3) 0.4058(2) 0.0314(7) Uani d . 1 . .
    H H11A 0.6008 0.6758 0.4387 0.038 Uiso calc R 1 . .
    C C12 0.6728(4) 0.6530(3) 0.3153(2) 0.0287(6) Uani d . 1 . .
    C C13 0.7562(4) 0.5817(4) 0.2664(2) 0.0320(7) Uani d . 1 . .
    H H13A 0.7691 0.6080 0.2049 0.038 Uiso calc R 1 . .
    C C14 0.8204(4) 0.4712(3) 0.3092(2) 0.0310(7) Uani d . 1 . .
    H H14A 0.8799 0.4208 0.2781 0.037 Uiso calc R 1 . .
    C C15 0.8850(4) 0.2793(4) 0.8979(3) 0.0382(8) Uani d . 1 . .
    H H15A 0.9887 0.3477 0.9501 0.046 Uiso calc R 1 . .
    H H15B 0.8267 0.3424 0.8556 0.046 Uiso calc R 1 . .
    C C16 0.7147(4) 0.2644(3) 1.0016(2) 0.0269(6) Uani d . 1 . .
    C C17 0.5156(4) 0.2113(3) 1.0894(2) 0.0261(6) Uani d . 1 . .
    C C18 0.5105(4) 0.1426(3) 1.1723(2) 0.0284(6) Uani d . 1 . .
    H H18A 0.5621 0.0642 1.1865 0.034 Uiso calc R 1 . .
    C C19 0.4293(4) 0.1892(3) 1.2346(2) 0.0295(6) Uani d . 1 . .
    H H19A 0.4271 0.1461 1.2933 0.035 Uiso calc R 1 . .
    C C20 0.3518(4) 0.2999(3) 1.2088(2) 0.0294(6) Uani d . 1 . .
    C C21 0.3483(4) 0.3636(3) 1.1233(2) 0.0312(7) Uani d . 1 . .
    H H21A 0.2898 0.4368 1.1067 0.037 Uiso calc R 1 . .
    C C22 0.4322(4) 0.3182(3) 1.0620(2) 0.0279(6) Uani d . 1 . .
    H H22A 0.4323 0.3597 1.0025 0.033 Uiso calc R 1 . .
loop_
    _atom_site_aniso_label
    _atom_site_aniso_U_11
    _atom_site_aniso_U_22
    _atom_site_aniso_U_33
    _atom_site_aniso_U_12
    _atom_site_aniso_U_13
    _atom_site_aniso_U_23
    O1 0.0368(12) 0.0373(12) 0.0328(11) 0.0141(10) 0.0145(10) 0.0116(9)
    O2 0.0349(13) 0.0401(13) 0.0535(15) 0.0122(10) 0.0215(11) 0.0171(11)
    O3 0.0352(12) 0.0365(12) 0.0347(12) 0.0114(10) 0.0163(10) 0.0116(10)
    O4 0.0688(18) 0.0461(15) 0.0451(14) 0.0304(14) 0.0230(13) 0.0126(12)
    O5 0.0525(15) 0.0504(15) 0.0315(12) 0.0159(12) 0.0094(11) 0.0155(11)
    O6 0.0388(12) 0.0276(11) 0.0331(11) 0.0059(9) 0.0210(10) 0.0018(9)
    O7 0.0409(12) 0.0249(12) 0.0371(12) 0.0039(9) 0.0185(10) 0.0001(9)
    O8 0.0381(12) 0.0240(11) 0.0351(11) 0.0082(9) 0.0217(10) 0.0060(9)
    O9 0.110(3) 0.081(2) 0.102(3) 0.070(2) 0.078(2) 0.0417(19)
    O10 0.0583(16) 0.0476(15) 0.0417(14) 0.0040(12) 0.0308(13) -0.0023(11)
    N1 0.0335(14) 0.0357(15) 0.0321(14) 0.0068(12) 0.0105(12) 0.0111(12)
    N2 0.0466(17) 0.0318(15) 0.0512(18) 0.0068(13) 0.0302(15) 0.0010(13)
    C1 0.0275(15) 0.0283(15) 0.0332(16) 0.0083(12) 0.0135(13) 0.0064(13)
    C2 0.0259(15) 0.0261(15) 0.0294(15) 0.0060(12) 0.0114(12) 0.0056(12)
    C3 0.0328(16) 0.0361(17) 0.0366(17) 0.0152(14) 0.0180(14) 0.0077(14)
    C4 0.0333(17) 0.050(2) 0.0390(18) 0.0189(16) 0.0137(15) 0.0152(16)
    C5 0.0319(16) 0.047(2) 0.0261(15) 0.0045(15) 0.0105(13) 0.0049(14)
    C6 0.0306(16) 0.0287(16) 0.0349(16) 0.0022(13) 0.0182(14) 0.0026(13)
    C7 0.0425(18) 0.0285(16) 0.0299(16) 0.0112(14) 0.0127(14) 0.0058(13)
    C8 0.0357(17) 0.0294(16) 0.0235(14) 0.0092(13) 0.0087(13) 0.0034(12)
    C9 0.0308(15) 0.0265(15) 0.0260(14) 0.0053(12) 0.0076(12) 0.0051(12)
    C10 0.0377(17) 0.0299(16) 0.0229(14) 0.0059(13) 0.0103(13) 0.0022(12)
    C11 0.0341(16) 0.0290(16) 0.0280(15) 0.0048(13) 0.0106(13) 0.0017(12)
    C12 0.0284(15) 0.0261(15) 0.0265(15) 0.0031(12) 0.0059(12) 0.0051(12)
    C13 0.0312(16) 0.0350(17) 0.0256(15) 0.0014(13) 0.0108(13) 0.0068(13)
    C14 0.0279(15) 0.0330(17) 0.0302(15) 0.0047(13) 0.0113(13) 0.0041(13)
    C15 0.0449(19) 0.0300(17) 0.0402(18) 0.0003(14) 0.0262(16) 0.0001(14)
    C16 0.0280(15) 0.0261(16) 0.0242(14) 0.0051(12) 0.0085(12) 0.0025(12)
    C17 0.0284(15) 0.0236(14) 0.0251(14) 0.0046(12) 0.0112(12) -0.0005(11)
    C18 0.0316(16) 0.0245(15) 0.0301(15) 0.0077(12) 0.0118(13) 0.0067(12)
    C19 0.0314(16) 0.0290(16) 0.0276(15) 0.0038(13) 0.0132(13) 0.0067(12)
    C20 0.0299(15) 0.0250(15) 0.0330(16) 0.0028(12) 0.0164(13) -0.0021(12)
    C21 0.0288(15) 0.0277(16) 0.0362(17) 0.0088(13) 0.0097(13) 0.0032(13)
    C22 0.0300(15) 0.0277(15) 0.0229(14) 0.0067(12) 0.0063(12) 0.0037(12)
_geom_special_details
;
 All esds (except the esd in the dihedral angle between two l.s. planes)
 are estimated using the full covariance matrix.  The cell esds are taken
 into account individually in the estimation of esds in distances, angles
 and torsion angles; correlations between esds in cell parameters are only
 used when they are defined by crystal symmetry.  An approximate (isotropic)
 treatment of cell esds is used for estimating esds involving l.s. planes.
;
loop_
    _geom_bond_atom_site_label_1
    _geom_bond_atom_site_label_2
    _geom_bond_site_symmetry_2
    _geom_bond_distance
    _geom_bond_publ_flag
    O1 C8 . 1.324(4) ?
    O1 C7 . 1.472(4) ?
    O2 C8 . 1.195(4) ?
    O3 C8 . 1.362(3) ?
    O3 C9 . 1.404(3) ?
    O4 N1 . 1.227(3) ?
    O5 N1 . 1.225(3) ?
    O6 C16 . 1.323(3) ?
    O6 C15 . 1.467(3) ?
    O7 C16 . 1.199(3) ?
    O8 C16 . 1.355(3) ?
    O8 C17 . 1.400(3) ?
    O9 N2 . 1.219(4) ?
    O10 N2 . 1.220(4) ?
    N1 C12 . 1.468(4) ?
    N2 C20 . 1.471(4) ?
    C1 C2 . 1.391(4) ?
    C1 C6 . 1.394(4) ?
    C1 H1A . 0.950 ?
    C2 C3 . 1.392(4) ?
    C2 C7 . 1.501(4) ?
    C3 C4 . 1.384(4) ?
    C3 H3A . 0.950 ?
    C4 C5 . 1.381(4) ?
    C4 H4A . 0.950 ?
    C5 C6 . 1.390(4) ?
    C5 H5A . 0.950 ?
    C6 C15 . 1.494(4) ?
    C7 H7A . 0.990 ?
    C7 H7B . 0.990 ?
    C9 C10 . 1.379(4) ?
    C9 C14 . 1.385(4) ?
    C10 C11 . 1.385(4) ?
    C10 H10A . 0.950 ?
    C11 C12 . 1.377(4) ?
    C11 H11A . 0.950 ?
    C12 C13 . 1.382(4) ?
    C13 C14 . 1.382(4) ?
    C13 H13A . 0.950 ?
    C14 H14A . 0.950 ?
    C15 H15A . 0.990 ?
    C15 H15B . 0.990 ?
    C17 C18 . 1.380(4) ?
    C17 C22 . 1.383(4) ?
    C18 C19 . 1.386(4) ?
    C18 H18A . 0.950 ?
    C19 C20 . 1.379(4) ?
    C19 H19A . 0.950 ?
    C20 C21 . 1.378(4) ?
    C21 C22 . 1.389(4) ?
    C21 H21A . 0.950 ?
    C22 H22A . 0.950 ?
loop_
    _geom_angle_atom_site_label_1
    _geom_angle_atom_site_label_2
    _geom_angle_atom_site_label_3
    _geom_angle_site_symmetry_1
    _geom_angle_site_symmetry_3
    _geom_angle
    _geom_angle_publ_flag
    C8 O1 C7 . . 116.3(2) ?
    C8 O3 C9 . . 119.8(2) ?
    C16 O6 C15 . . 114.3(2) ?
    C16 O8 C17 . . 118.4(2) ?
    O5 N1 O4 . . 123.6(3) ?
    O5 N1 C12 . . 117.9(3) ?
    O4 N1 C12 . . 118.5(2) ?
    O9 N2 O10 . . 123.2(3) ?
    O9 N2 C20 . . 118.2(3) ?
    O10 N2 C20 . . 118.6(3) ?
    C2 C1 C6 . . 121.0(3) ?
    C2 C1 H1A . . 119.5 ?
    C6 C1 H1A . . 119.5 ?
    C1 C2 C3 . . 119.2(3) ?
    C1 C2 C7 . . 121.4(3) ?
    C3 C2 C7 . . 119.3(3) ?
    C4 C3 C2 . . 119.9(3) ?
    C4 C3 H3A . . 120.0 ?
    C2 C3 H3A . . 120.0 ?
    C5 C4 C3 . . 120.6(3) ?
    C5 C4 H4A . . 119.7 ?
    C3 C4 H4A . . 119.7 ?
    C4 C5 C6 . . 120.4(3) ?
    C4 C5 H5A . . 119.8 ?
    C6 C5 H5A . . 119.8 ?
    C5 C6 C1 . . 118.8(3) ?
    C5 C6 C15 . . 120.2(3) ?
    C1 C6 C15 . . 120.9(3) ?
    O1 C7 C2 . . 110.4(2) ?
    O1 C7 H7A . . 109.6 ?
    C2 C7 H7A . . 109.6 ?
    O1 C7 H7B . . 109.6 ?
    C2 C7 H7B . . 109.6 ?
    H7A C7 H7B . . 108.1 ?
    O2 C8 O1 . . 128.1(3) ?
    O2 C8 O3 . . 126.4(3) ?
    O1 C8 O3 . . 105.5(2) ?
    C10 C9 C14 . . 122.6(3) ?
    C10 C9 O3 . . 122.7(3) ?
    C14 C9 O3 . . 114.6(3) ?
    C9 C10 C11 . . 118.5(3) ?
    C9 C10 H10A . . 120.7 ?
    C11 C10 H10A . . 120.7 ?
    C12 C11 C10 . . 118.7(3) ?
    C12 C11 H11A . . 120.7 ?
    C10 C11 H11A . . 120.7 ?
    C11 C12 C13 . . 122.9(3) ?
    C11 C12 N1 . . 118.5(3) ?
    C13 C12 N1 . . 118.6(3) ?
    C12 C13 C14 . . 118.4(3) ?
    C12 C13 H13A . . 120.8 ?
    C14 C13 H13A . . 120.8 ?
    C13 C14 C9 . . 118.8(3) ?
    C13 C14 H14A . . 120.6 ?
    C9 C14 H14A . . 120.6 ?
    O6 C15 C6 . . 106.4(2) ?
    O6 C15 H15A . . 110.4 ?
    C6 C15 H15A . . 110.4 ?
    O6 C15 H15B . . 110.4 ?
    C6 C15 H15B . . 110.4 ?
    H15A C15 H15B . . 108.6 ?
    O7 C16 O6 . . 128.0(3) ?
    O7 C16 O8 . . 126.2(3) ?
    O6 C16 O8 . . 105.7(2) ?
    C18 C17 C22 . . 122.3(3) ?
    C18 C17 O8 . . 116.0(2) ?
    C22 C17 O8 . . 121.6(2) ?
    C17 C18 C19 . . 119.2(3) ?
    C17 C18 H18A . . 120.4 ?
    C19 C18 H18A . . 120.4 ?
    C20 C19 C18 . . 118.0(3) ?
    C20 C19 H19A . . 121.0 ?
    C18 C19 H19A . . 121.0 ?
    C21 C20 C19 . . 123.2(3) ?
    C21 C20 N2 . . 118.6(3) ?
    C19 C20 N2 . . 118.2(3) ?
    C20 C21 C22 . . 118.5(3) ?
    C20 C21 H21A . . 120.8 ?
    C22 C21 H21A . . 120.8 ?
    C17 C22 C21 . . 118.6(3) ?
    C17 C22 H22A . . 120.7 ?
    C21 C22 H22A . . 120.7 ?
loop_
    _geom_hbond_atom_site_label_D
    _geom_hbond_atom_site_label_H
    _geom_hbond_atom_site_label_A
    _geom_hbond_site_symmetry_A
    _geom_hbond_distance_DH
    _geom_hbond_distance_HA
    _geom_hbond_distance_DA
    _geom_hbond_angle_DHA
    C10 H10A O10 2_667 0.95 2.55 3.134(4) 120
    C15 H15B O9 2_667 0.99 2.58 3.504(4) 155
    C21 H21A O7 2_667 0.95 2.50 3.264(3) 138
