# Supplementary material for: Bis(4-nitro­phen­yl) 1,3-phenyl­ene­dimethyl­ene dicarbonate
Source: Acta Crystallogr Sect E Struct Rep Online. 2008 Mar 12;64(Pt 4):o692. doi: 10.1107/S1600536808006132 (PMC2960894; doi:10.1107/S1600536808006132)
Supplement: Supplementary file 2 [file e-64-0o692-Isup2.hkl]

# 
# h,k,l, Fc-squared, Fo-squared, sigma(Fo-squared) and status flag 
# 
data_I
_shelx_title ' k07115 in P-1' 
_shelx_refln_list_code          4 
_shelx_F_calc_maximum       89.03 
_exptl_crystal_F_000       484.00 
_reflns_d_resolution_high  0.7700 
 
loop_ 
 _symmetry_equiv_pos_as_xyz 
 'x, y, z' 
 '-x, -y, -z' 
 
_cell_length_a     8.5956 
_cell_length_b     9.2367 
_cell_length_c    14.1550 
_cell_angle_alpha  94.094 
_cell_angle_beta  107.134 
_cell_angle_gamma 105.674 
 
_shelx_F_squared_multiplier     1.000 
 
loop_ 
 _refln_index_h 
 _refln_index_k 
 _refln_index_l 
 _refln_F_squared_calc 
 _refln_F_squared_meas 
 _refln_F_squared_sigma 
 _refln_observed_status 
   1   0   0      558.81      495.72      9.05 o 
   2   0   0     2018.30     1857.06     37.39 o 
   3   0   0      105.61      103.08      3.30 o 
   4   0   0      230.71      220.92      5.21 o 
   5   0   0        1.12       -0.40      1.02 o 
   6   0   0      146.16      135.85      6.64 o 
   7   0   0        0.64        4.01      2.26 o 
   8   0   0        6.64        4.46      3.71 o 
   9   0   0       21.14       18.20      5.99 o 
  10   0   0        0.16       -4.07      4.07 o 
 -10   1   0       48.95       38.29      8.40 o 
  -9   1   0       41.65       40.57      8.38 o 
  -8   1   0       64.07       66.60      6.86 o 
  -7   1   0       72.26       76.37      4.36 o 
  -6   1   0       68.40       67.51      2.97 o 
  -5   1   0       57.20      102.02     13.11 o 
  -4   1   0      496.16      834.78     17.60 o 
  -3   1   0        7.70       10.47      3.24 o 
  -2   1   0       25.43       13.69      1.45 o 
  -1   1   0      268.49      215.20      5.33 o 
   1   1   0     1821.35     1655.11     40.85 o 
   3   1   0      412.82      368.85      7.60 o 
   4   1   0      235.87      258.01      6.87 o 
   5   1   0       61.54       67.38      4.47 o 
   6   1   0       35.77       33.15      2.75 o 
   7   1   0       92.85       98.01      9.75 o 
   8   1   0       27.17       22.32      5.76 o 
   9   1   0       11.78       20.19      8.58 o 
 -10   2   0       11.61        3.15      6.32 o 
  -9   2   0       54.08       58.28      8.23 o 
  -8   2   0       30.24       28.05      5.51 o 
  -7   2   0        8.26       10.14      1.94 o 
  -6   2   0       54.75       54.55      2.71 o 
  -5   2   0      207.55      218.96      5.17 o 
  -4   2   0       25.48       23.84      0.93 o 
  -3   2   0      177.76      192.03      3.45 o 
  -2   2   0       74.27       54.95      1.95 o 
  -1   2   0      159.31      138.00      7.00 o 
   0   2   0     3308.45     4167.00     99.23 o 
   2   2   0     1284.84     1294.39     28.21 o 
   3   2   0      104.51       95.77      4.03 o 
   4   2   0     1175.09     1193.12     26.68 o 
   5   2   0       42.57       42.86      3.01 o 
   6   2   0       22.54       16.82      3.41 o 
   7   2   0       16.21       11.03      6.01 o 
   8   2   0      127.86      135.93     12.98 o 
   9   2   0        1.76       -5.60      6.88 o 
 -10   3   0       17.80       14.28      5.04 o 
  -9   3   0      139.95      132.52      8.07 o 
  -8   3   0       17.90        8.54      6.01 o 
  -7   3   0      114.02      114.02      4.19 o 
  -6   3   0      209.60      195.20      6.47 o 
  -5   3   0      586.32      567.48      9.55 o 
  -4   3   0      116.90      104.46      2.26 o 
  -3   3   0       94.09      100.43      3.47 o 
  -2   3   0      421.93      414.55     22.06 o 
  -1   3   0     1657.19     1500.77     71.32 o 
   0   3   0      242.70      228.66      7.12 o 
   1   3   0      146.70      138.55      4.98 o 
   2   3   0      189.66      174.78      7.16 o 
   3   3   0     1614.58     1684.90     37.29 o 
   4   3   0      361.15      439.56     12.54 o 
   5   3   0      128.93      140.12      8.71 o 
   6   3   0       41.54       40.22      6.47 o 
   7   3   0        0.19        2.76      7.79 o 
   8   3   0        2.96        8.12      6.09 o 
   9   3   0        0.39       -0.52      9.97 o 
 -10   4   0       33.11       34.80      8.58 o 
  -9   4   0        3.71        4.32      4.34 o 
  -8   4   0      236.88      250.14     15.42 o 
  -7   4   0       50.90       54.60      2.73 o 
  -6   4   0      224.39      232.42      6.89 o 
  -5   4   0       70.08       73.15      3.32 o 
  -4   4   0      230.83      229.47      6.64 o 
  -3   4   0      394.94      362.59     21.24 o 
  -2   4   0      732.32      743.12     43.92 o 
  -1   4   0     1609.39     1575.66     59.51 o 
   0   4   0      196.46      202.84      9.18 o 
   1   4   0      669.09      651.94     18.65 o 
   2   4   0      314.57      303.74     10.13 o 
   3   4   0       55.30       43.75      3.73 o 
   4   4   0        1.42        1.66      1.92 o 
   5   4   0        9.89        0.73      3.65 o 
   6   4   0      113.48       82.31      9.93 o 
   7   4   0        9.72       10.80      6.28 o 
   8   4   0        0.58       -6.61      6.61 o 
 -10   5   0        0.14        7.86      7.38 o 
  -9   5   0       62.35       62.07      5.93 o 
  -8   5   0       54.64       56.78      5.25 o 
  -7   5   0      840.36      886.90     46.48 o 
  -6   5   0       28.31       28.93      1.99 o 
  -5   5   0      289.61      280.17      8.86 o 
  -4   5   0        3.79       48.34      2.76 o 
  -3   5   0       94.87       90.21      6.64 o 
  -2   5   0       40.36       51.50      3.72 o 
  -1   5   0      312.09      298.02     10.95 o 
   0   5   0      533.83      534.11     20.07 o 
   1   5   0        0.24       -0.45      1.89 o 
   2   5   0      312.27      310.45      9.35 o 
   3   5   0      202.72      197.27      7.76 o 
   4   5   0      243.21      234.74     14.34 o 
   5   5   0      105.09      106.41     10.66 o 
   6   5   0       27.73       30.18      7.13 o 
   7   5   0        9.73        7.23      6.24 o 
 -10   6   0        0.69        6.40      7.11 o 
  -9   6   0        0.07        0.81      7.27 o 
  -8   6   0       15.37        4.66      6.11 o 
  -7   6   0        3.29        4.20      1.63 o 
  -6   6   0       82.08       76.49      8.65 o 
  -5   6   0      551.19      542.60     21.03 o 
  -4   6   0      173.78      174.69      5.41 o 
  -3   6   0      139.59      142.40      8.67 o 
  -2   6   0       50.72       60.94     10.72 o 
  -1   6   0       28.42       36.30      2.41 o 
   0   6   0      728.26      739.70     23.28 o 
   1   6   0        2.88        2.06      1.75 o 
   2   6   0        0.02       11.50      9.42 o 
   3   6   0       34.40       30.54      5.74 o 
   4   6   0       47.30       35.82      6.32 o 
   5   6   0       15.62       22.95      6.94 o 
   6   6   0       65.16       75.84     10.28 o 
   7   6   0        5.20        8.44      7.94 o 
 -10   7   0       14.36       -6.32      6.32 o 
  -9   7   0        9.35        6.53      7.46 o 
  -8   7   0        5.38        1.13      3.08 o 
  -7   7   0       24.73       28.85      3.94 o 
  -6   7   0      240.57      248.01      8.32 o 
  -5   7   0       13.31       47.91      9.85 o 
  -4   7   0       13.70        7.77      2.29 o 
  -3   7   0     1289.97     1550.90     44.26 o 
  -2   7   0       38.14       35.09      4.42 o 
  -1   7   0       38.16       42.41      3.07 o 
   0   7   0       41.87       38.00      3.19 o 
   1   7   0      255.16      243.16     10.66 o 
   2   7   0      109.07       93.12      8.21 o 
   3   7   0        0.42        6.65      4.58 o 
   4   7   0       22.75       19.59      6.30 o 
   5   7   0        7.28        2.13      5.47 o 
   6   7   0       21.36       20.85      7.75 o 
  -9   8   0        2.71       -2.28      5.70 o 
  -8   8   0       13.26        9.80      3.51 o 
  -7   8   0      102.42       97.32      4.36 o 
  -6   8   0       16.50        9.66      1.79 o 
  -5   8   0      200.25      194.01      6.82 o 
  -4   8   0      130.07      122.76     14.04 o 
  -3   8   0       25.55       25.38      3.48 o 
  -2   8   0        2.14        2.25      2.16 o 
  -1   8   0      225.62      219.15      7.77 o 
   0   8   0        0.12       -0.93      2.59 o 
   1   8   0       93.14       83.94      9.08 o 
   2   8   0        0.91       -1.82      3.21 o 
   3   8   0       89.38       81.95     10.14 o 
   4   8   0       19.79        6.05      6.99 o 
   5   8   0        0.13       -6.63      9.24 o 
  -9   9   0        4.91        2.24      8.73 o 
  -8   9   0       87.81       95.26      6.62 o 
  -7   9   0        7.38        8.33      1.78 o 
  -6   9   0       93.98      101.81      5.93 o 
  -5   9   0       38.98       44.82      6.18 o 
  -4   9   0        2.13        3.77      3.54 o 
  -3   9   0      226.32      210.13     16.93 o 
  -2   9   0       82.31       78.17      4.65 o 
  -1   9   0        0.63        0.94      2.38 o 
   0   9   0        2.70       -2.96      4.10 o 
   1   9   0        8.35       13.41      5.45 o 
   2   9   0       49.12       43.67      6.10 o 
   3   9   0        0.13        2.76      6.45 o 
   4   9   0        0.01       -3.96      7.69 o 
  -7  10   0       49.22       46.60      7.61 o 
  -6  10   0        0.02        1.10      2.72 o 
  -5  10   0       50.15       43.16      7.84 o 
  -4  10   0        0.90        2.59      6.36 o 
  -3  10   0        2.19        9.60      5.39 o 
  -2  10   0       94.56      106.56     10.95 o 
  -1  10   0        0.41        4.60      5.76 o 
   0  10   0        0.10        6.40      7.54 o 
   1  10   0        0.09       -4.81      6.40 o 
   2  10   0        0.17        5.51      7.11 o 
  -6  11   0        5.99       10.47      5.95 o 
  -5  11   0        0.01        4.75      5.93 o 
  -4  11   0        3.89        4.25      5.18 o 
  -3  11   0       66.88       46.88      7.98 o 
  -2  11   0       52.29       53.05      8.85 o 
  -1  11   0        3.65        0.23      5.08 o 
   0  11   0       13.99       16.58      7.61 o 
   1  11   0       10.06       -6.22      6.90 o 
  -1 -11   1       39.28       30.74      8.50 o 
   0 -11   1      100.36      118.34     13.62 o 
   1 -11   1        4.85        9.95      6.72 o 
   2 -11   1        0.35       -0.70      5.82 o 
   3 -11   1       50.47       34.08      8.23 o 
   4 -11   1        1.86       -1.66      5.66 o 
   5 -11   1      108.48      119.88     12.82 o 
   6 -11   1        1.93        2.13      5.68 o 
  -2 -10   1       35.97       44.63     10.26 o 
  -1 -10   1        1.51       -4.56      6.16 o 
   0 -10   1        0.28        5.95      5.72 o 
   1 -10   1      377.89      388.85     25.86 o 
   2 -10   1      262.79      268.61     21.09 o 
   3 -10   1       25.17        8.46      7.52 o 
   4 -10   1      109.96      124.76     11.36 o 
   5 -10   1       25.11       16.66      3.45 o 
   6 -10   1        7.11        4.61      4.23 o 
   7 -10   1      115.39      179.07     16.28 o 
  -4  -9   1       72.52       68.34     10.62 o 
  -3  -9   1        4.06       12.97      7.05 o 
  -2  -9   1        5.87        9.74      7.69 o 
  -1  -9   1        2.23        2.72      4.54 o 
   0  -9   1      279.79      255.83     17.04 o 
   1  -9   1       52.55       48.12      3.70 o 
   2  -9   1      347.98      337.63     22.31 o 
   3  -9   1      111.82      123.13     10.62 o 
   4  -9   1      240.28      257.62     16.17 o 
   5  -9   1       13.40        7.33      2.09 o 
   6  -9   1        7.21        2.70      1.68 o 
   7  -9   1       77.17       61.47      4.38 o 
   8  -9   1       18.86       19.44      4.00 o 
  -5  -8   1        0.01        7.94      6.76 o 
  -4  -8   1        1.43        1.14      5.29 o 
  -3  -8   1        8.43        2.94      8.17 o 
  -2  -8   1       75.17       81.98      9.04 o 
  -1  -8   1        0.71        2.92      4.06 o 
   0  -8   1       51.44       53.13      3.04 o 
   1  -8   1      106.81       98.92      9.45 o 
   2  -8   1        1.76        3.77      4.20 o 
   3  -8   1      424.07      406.92     17.17 o 
   4  -8   1        4.21        3.59      1.55 o 
   5  -8   1       19.62       13.85      1.01 o 
   6  -8   1        2.38        0.95      1.48 o 
   7  -8   1        0.81        1.91      2.29 o 
   8  -8   1        0.00       -2.07      3.43 o 
   9  -8   1       41.40       43.20      7.77 o 
  -6  -7   1        0.83       -9.53      9.53 o 
  -5  -7   1        0.08        0.00      5.37 o 
  -4  -7   1        0.75        0.23      5.06 o 
  -3  -7   1      188.58      202.20     12.22 o 
  -2  -7   1       15.89       15.03      4.71 o 
  -1  -7   1      165.99      155.51      8.19 o 
   0  -7   1      547.00      551.11     15.90 o 
   1  -7   1      148.17      137.03      5.26 o 
   2  -7   1       17.48       11.34      2.43 o 
   3  -7   1       55.41       59.03      6.83 o 
   4  -7   1       24.20       22.81      2.33 o 
   5  -7   1      222.28      309.36     18.08 o 
   6  -7   1       36.61       30.12      1.81 o 
   7  -7   1        0.16       -2.65      2.65 o 
   8  -7   1        5.54        4.40      3.19 o 
   9  -7   1        0.33       -2.99      2.99 o 
  -7  -6   1        4.35       12.25      7.83 o 
  -6  -6   1        4.48       16.08      8.64 o 
  -5  -6   1      297.44      285.92     21.40 o 
  -4  -6   1       21.74       17.95      4.60 o 
  -3  -6   1        5.43       -2.49      5.20 o 
  -2  -6   1      394.46      376.78     11.92 o 
  -1  -6   1       81.07      107.20      6.25 o 
   0  -6   1      290.65      314.58     10.06 o 
   1  -6   1      410.44      445.22     18.62 o 
   2  -6   1      230.37      250.76      7.33 o 
   3  -6   1       39.46       35.28      2.15 o 
   4  -6   1       85.23       76.74      4.05 o 
   5  -6   1        3.04        1.50      0.94 o 
   6  -6   1       63.17       57.92      4.09 o 
   7  -6   1        7.90        5.80      2.82 o 
   8  -6   1        0.92        7.99      5.11 o 
   9  -6   1        0.00        0.87      3.13 o 
  10  -6   1       19.13       26.80      8.31 o 
  -8  -5   1       18.90       21.04     11.52 o 
  -7  -5   1        2.39       -0.99      5.18 o 
  -6  -5   1       44.41       47.20      7.77 o 
  -5  -5   1       13.95       16.33      4.75 o 
  -4  -5   1       77.82       81.22      7.67 o 
  -3  -5   1       31.79       39.64     28.04 o 
  -2  -5   1       65.02       61.73      4.26 o 
  -1  -5   1       19.91       19.97      1.99 o 
   0  -5   1      103.38      105.88      3.86 o 
   1  -5   1     1249.79     1247.44     58.59 o 
   2  -5   1     1412.40     1551.76     39.81 o 
   3  -5   1      324.55      353.07     21.56 o 
   4  -5   1       37.92       35.24      1.90 o 
   5  -5   1       23.84       26.93      2.26 o 
   6  -5   1      261.45      251.09     36.63 o 
   7  -5   1        1.14        2.82      1.80 o 
   8  -5   1       26.66       17.93      3.35 o 
   9  -5   1        0.57        2.79      3.84 o 
  10  -5   1        0.32       -4.29      7.15 o 
  -8  -4   1        0.78       -0.50      8.56 o 
  -7  -4   1      122.94      114.44     12.26 o 
  -6  -4   1        7.85       10.51      5.14 o 
  -5  -4   1      537.64      576.92     27.66 o 
  -4  -4   1        2.09       -0.53      1.59 o 
  -3  -4   1       10.80       10.99      2.56 o 
  -2  -4   1        0.11        5.05      4.38 o 
  -1  -4   1       53.82      118.74     63.04 o 
   0  -4   1        0.21       -0.03      1.02 o 
   1  -4   1       98.91      127.06     50.69 o 
   2  -4   1      249.43      236.26     16.75 o 
   3  -4   1     1233.61     1315.86     21.31 o 
   4  -4   1      451.07      428.37     14.17 o 
   5  -4   1       26.28       21.48      1.80 o 
   6  -4   1      107.05      103.93      9.59 o 
   7  -4   1       19.09       18.34      1.89 o 
   8  -4   1      186.61      192.69     11.81 o 
   9  -4   1       38.77       43.28      6.54 o 
  10  -4   1       14.03        6.85      3.93 o 
  -9  -3   1        8.95        8.39      9.16 o 
  -8  -3   1       14.18       -0.77      5.06 o 
  -7  -3   1        3.19        4.75      4.99 o 
  -6  -3   1        0.78       -0.99      3.69 o 
  -5  -3   1       63.07       67.95      3.98 o 
  -4  -3   1      267.45      254.88      7.82 o 
  -3  -3   1      190.05      247.55    130.77 o 
  -2  -3   1     2366.13     2414.09     77.61 o 
  -1  -3   1      202.18      190.54      6.15 o 
   0  -3   1       77.73       57.54      2.12 o 
   1  -3   1      259.81      230.78     17.54 o 
   2  -3   1     2811.02     2723.83    103.38 o 
   3  -3   1       28.41       42.43     44.14 o 
   4  -3   1      162.82      211.47      5.88 o 
   5  -3   1      118.51      145.59      6.64 o 
   6  -3   1       38.40       37.05      2.58 o 
   7  -3   1       17.02       11.23      2.04 o 
   8  -3   1        5.94       -2.11      3.07 o 
   9  -3   1        1.46       -5.24      5.24 o 
  10  -3   1       31.99       31.45      6.24 o 
  -9  -2   1        2.08        4.31      6.09 o 
  -8  -2   1       39.06       49.19      7.34 o 
  -7  -2   1       70.32       76.82      7.80 o 
  -6  -2   1       70.13       66.22      4.40 o 
  -5  -2   1       13.86       10.72      2.04 o 
  -4  -2   1     1356.18     1368.02     30.76 o 
  -3  -2   1     1570.83     1639.28     34.12 o 
  -2  -2   1       91.61       83.41      2.90 o 
  -1  -2   1     1806.38     1768.88     37.47 o 
   0  -2   1     7927.14     9135.42    211.77 o 
   1  -2   1      436.74      379.80     13.94 o 
   2  -2   1     2581.33     2352.34     36.19 o 
   3  -2   1       69.46       50.20      1.60 o 
   4  -2   1     2066.97     2162.99     33.99 o 
   5  -2   1        0.03        0.08      0.89 o 
   6  -2   1       81.09       77.43      2.86 o 
   7  -2   1       51.02       47.40      3.42 o 
   8  -2   1       12.45       12.75      5.78 o 
   9  -2   1       77.20       84.06      9.50 o 
  10  -2   1        0.25        0.50      4.89 o 
 -10  -1   1        3.15       13.35      7.05 o 
  -9  -1   1       78.13       72.98     10.35 o 
  -8  -1   1        0.03       -0.75      3.50 o 
  -7  -1   1       60.14       64.65      5.99 o 
  -6  -1   1       61.78       58.53      3.15 o 
  -5  -1   1        2.60       70.39     10.32 o 
  -4  -1   1      377.17      382.95      9.52 o 
  -3  -1   1      883.97      926.47     17.84 o 
  -2  -1   1      175.10      148.88      3.04 o 
  -1  -1   1        2.00        1.59      0.42 o 
   0  -1   1       66.56       53.56      1.36 o 
   1  -1   1     2361.42     2111.53     41.57 o 
   2  -1   1      267.87      250.38      5.89 o 
   3  -1   1     2214.59     2210.06     38.49 o 
   4  -1   1      438.67      459.63      9.44 o 
   5  -1   1      281.26      275.34      6.75 o 
   6  -1   1      265.39      301.35     10.36 o 
   7  -1   1        5.32        3.70      2.87 o 
   8  -1   1        1.95        1.22      5.62 o 
   9  -1   1        4.55       -1.47      4.44 o 
  10  -1   1       31.63       26.28      9.18 o 
 -10   0   1        7.57        8.48      8.48 o 
  -9   0   1       19.95       29.08      7.46 o 
  -8   0   1        0.54        2.22      4.70 o 
  -7   0   1       44.00       51.16      3.72 o 
  -6   0   1      692.60      747.93     16.93 o 
  -5   0   1       17.34       20.67      1.71 o 
  -4   0   1     1942.55     1958.78     31.68 o 
  -3   0   1      428.18      396.17      7.16 o 
  -2   0   1     4785.89     4767.37     69.83 o 
  -1   0   1      659.81      570.41     11.91 o 
   1   0   1     1460.92     1383.13     70.63 o 
   2   0   1      309.50      257.12      9.68 o 
   3   0   1      402.74      359.97      9.00 o 
   4   0   1      109.73      100.69      3.53 o 
   5   0   1      252.19      240.95      7.19 o 
   6   0   1       51.03       53.10      2.91 o 
   7   0   1        5.85       32.53     30.08 o 
   8   0   1        8.50        8.19      4.46 o 
   9   0   1       13.44       20.50      6.51 o 
 -10   1   1       35.77       18.92      5.01 o 
  -9   1   1       12.31        5.87      4.64 o 
  -8   1   1      144.33      143.18     24.46 o 
  -7   1   1        0.14        1.42      1.77 o 
  -6   1   1      127.74      132.83      4.86 o 
  -5   1   1      446.99      491.42      9.31 o 
  -4   1   1      454.13      429.93      7.68 o 
  -3   1   1      439.80      484.32     24.61 o 
  -2   1   1     3141.31     2779.79     45.92 o 
  -1   1   1      213.71      173.05      5.80 o 
   0   1   1      208.15      184.50     13.47 o 
   1   1   1      151.45      130.78      4.17 o 
   2   1   1      560.16      528.88     14.50 o 
   3   1   1       28.28      108.99     23.59 o 
   4   1   1       13.80       34.75      2.49 o 
   5   1   1      596.39      651.38     17.44 o 
   6   1   1       75.95       85.70      4.98 o 
   7   1   1        0.51       -0.75      5.47 o 
   8   1   1        4.42       11.05      7.03 o 
   9   1   1        1.91       -6.07      8.35 o 
 -10   2   1       25.04       17.04      4.73 o 
  -9   2   1        7.31        3.50      3.47 o 
  -8   2   1        1.98        2.88      2.87 o 
  -7   2   1       26.80       21.56      2.01 o 
  -6   2   1       76.21       78.11      2.38 o 
  -5   2   1       51.47       53.08      2.34 o 
  -4   2   1      223.18      215.32      6.64 o 
  -3   2   1       18.42       14.11      0.75 o 
  -2   2   1      618.29      512.68     17.76 o 
  -1   2   1      658.79      624.88     25.37 o 
   0   2   1       73.65      157.11      6.74 o 
   1   2   1     1537.78     1533.59     38.22 o 
   2   2   1      132.69      129.91      4.71 o 
   3   2   1       82.14       77.68      3.10 o 
   4   2   1      632.54      657.54     17.42 o 
   5   2   1       27.08       25.88      2.75 o 
   6   2   1        3.95        1.74      3.73 o 
   7   2   1        4.08        0.25      4.02 o 
   8   2   1        4.00        2.53      5.58 o 
   9   2   1        0.11        8.68      7.65 o 
 -10   3   1      184.30      188.13     17.92 o 
  -9   3   1       15.46       17.27      3.90 o 
  -8   3   1       17.89       17.17      4.01 o 
  -7   3   1        1.57        3.60      1.59 o 
  -6   3   1      196.00      199.37      4.53 o 
  -5   3   1      219.81      244.66      7.03 o 
  -4   3   1        0.16       21.25      2.13 o 
  -3   3   1      406.02      409.60     15.64 o 
  -2   3   1       34.43       22.34      1.09 o 
  -1   3   1      172.80      113.79      4.70 o 
   0   3   1      325.27      297.66      8.34 o 
   1   3   1       65.28       60.84      3.08 o 
   2   3   1        6.11       13.71      2.51 o 
   3   3   1      194.45      208.16      6.83 o 
   4   3   1       29.04       52.25      3.85 o 
   5   3   1       96.96       96.40      8.67 o 
   6   3   1        6.79       10.96      4.48 o 
   7   3   1        2.84       11.61      6.05 o 
   8   3   1        4.84        4.33      8.41 o 
 -10   4   1       96.39       69.46     12.90 o 
  -9   4   1       70.00       87.27      5.68 o 
  -8   4   1       62.59       56.44      5.93 o 
  -7   4   1        6.22        2.43      1.06 o 
  -6   4   1       51.64       55.45      1.95 o 
  -5   4   1        2.93        4.08      0.97 o 
  -4   4   1      603.95      572.26     16.44 o 
  -3   4   1      406.92      376.72     16.30 o 
  -2   4   1      438.18      423.32     23.31 o 
  -1   4   1        4.36       29.31     50.13 o 
   0   4   1      369.37      443.55     19.55 o 
   1   4   1       50.28       59.87      4.65 o 
   2   4   1      224.54      219.16      8.27 o 
   3   4   1      423.99      421.42     12.13 o 
   4   4   1       52.87       40.95      5.31 o 
   5   4   1      281.06      302.15     17.98 o 
   6   4   1        7.01        7.21      4.73 o 
   7   4   1       10.66       22.22      7.07 o 
   8   4   1        1.31        1.02      7.67 o 
 -10   5   1        2.92        9.06      6.67 o 
  -9   5   1      108.76       99.13      9.05 o 
  -8   5   1      218.76      228.25     15.72 o 
  -7   5   1      247.44      250.57     12.04 o 
  -6   5   1       51.57       45.92      8.07 o 
  -5   5   1      127.93      173.42      8.62 o 
  -4   5   1       35.66       40.89      3.31 o 
  -3   5   1       12.23       22.82      2.24 o 
  -2   5   1       30.09       27.92      3.08 o 
  -1   5   1      290.64      279.75     11.43 o 
   0   5   1      113.02      116.73      6.85 o 
   1   5   1      206.40      203.97      8.44 o 
   2   5   1        0.69       -2.76      2.76 o 
   3   5   1        8.14        7.28      3.75 o 
   4   5   1      237.61      216.72     12.91 o 
   5   5   1      187.79      201.98     14.81 o 
   6   5   1      444.50      469.89     35.77 o 
   7   5   1        1.45       -6.05      6.05 o 
 -10   6   1       15.40       16.33      8.75 o 
  -9   6   1        0.86        4.50      7.32 o 
  -8   6   1        0.61        4.52      2.08 o 
  -7   6   1      504.35      512.90     11.40 o 
  -6   6   1       14.92       13.43      1.16 o 
  -5   6   1      549.47      541.93     26.71 o 
  -4   6   1       34.70       30.42      3.15 o 
  -3   6   1        3.16        2.15      1.41 o 
  -2   6   1      359.16      353.77     20.91 o 
  -1   6   1        1.27       22.13      3.22 o 
   0   6   1       12.38       13.84      2.48 o 
   1   6   1      434.55      441.62     15.10 o 
   2   6   1      178.69      159.68     10.94 o 
   3   6   1        5.28       -2.34      3.50 o 
   4   6   1       24.27       22.12      5.24 o 
   5   6   1       11.13       16.73      5.58 o 
   6   6   1        7.29        4.19      6.67 o 
 -10   7   1        3.14       -3.05      6.30 o 
  -9   7   1        1.25        0.23      5.12 o 
  -8   7   1       30.89       34.76      3.14 o 
  -7   7   1        3.58        5.25      1.79 o 
  -6   7   1       70.04       69.92      3.08 o 
  -5   7   1      952.87     1010.17     28.26 o 
  -4   7   1        7.80        6.29      2.40 o 
  -3   7   1      224.63      229.84     15.22 o 
  -2   7   1       22.27       18.11      2.01 o 
  -1   7   1      109.89      107.42      4.78 o 
   0   7   1      120.77      141.11      9.40 o 
   1   7   1       15.05       11.13      4.31 o 
   2   7   1       64.72       62.16      8.07 o 
   3   7   1        3.96       10.01      5.35 o 
   4   7   1        0.65       11.83      7.11 o 
   5   7   1        1.67       -6.28      6.28 o 
   6   7   1        0.01       11.30      9.58 o 
  -9   8   1       22.23       13.22      4.89 o 
  -8   8   1        7.77        9.39      3.00 o 
  -7   8   1        2.81        3.78      2.55 o 
  -6   8   1       46.25       31.50      2.84 o 
  -5   8   1      279.22      301.52      9.47 o 
  -4   8   1        4.19        0.00      2.59 o 
  -3   8   1      369.39      361.73     20.74 o 
  -2   8   1       19.84       12.49      2.70 o 
  -1   8   1      120.13      114.72     16.72 o 
   1   8   1      463.09      479.90     27.45 o 
   2   8   1      209.26      206.36     16.27 o 
   3   8   1        3.17        5.58      5.58 o 
   4   8   1        2.16        3.07      6.13 o 
   5   8   1        0.08        2.16      7.21 o 
  -9   9   1       25.08       26.74      6.05 o 
  -8   9   1       29.65       26.75      8.14 o 
  -7   9   1       61.18       68.28      5.92 o 
  -6   9   1        0.01       -1.33      2.21 o 
  -5   9   1       33.49       29.93      6.81 o 
  -4   9   1      160.73      185.40     12.53 o 
  -3   9   1      111.38      117.79      6.30 o 
  -2   9   1      282.52      272.74     18.62 o 
  -1   9   1      181.27      181.13     13.97 o 
   0   9   1       50.25       49.07      8.46 o 
   1   9   1       21.11       16.53      6.97 o 
   2   9   1       32.53       25.10      7.61 o 
   3   9   1      110.01       90.62     12.40 o 
  -7  10   1        1.33        4.87      6.99 o 
  -6  10   1       54.44       49.49      4.14 o 
  -5  10   1        4.99        5.93      4.50 o 
  -4  10   1       51.79       53.84      7.30 o 
  -3  10   1        1.22        1.64      4.66 o 
  -2  10   1       27.70       22.20      6.01 o 
  -1  10   1       97.85       81.89      9.00 o 
   0  10   1        0.04       -2.30      7.11 o 
   1  10   1       91.81       77.24     11.07 o 
   2  10   1        6.91        9.02      7.40 o 
  -6  11   1        0.27        3.06      3.11 o 
  -5  11   1        2.46       14.92      6.63 o 
  -4  11   1       37.74       36.94      7.52 o 
  -3  11   1        6.73        5.84      6.07 o 
  -2  11   1      115.01      107.75     12.34 o 
  -1  11   1       87.50       77.67     10.89 o 
   0  11   1        0.64       -2.44      4.80 o 
  -1 -11   2        0.51        3.90      7.09 o 
   0 -11   2        7.17       33.39     10.59 o 
   1 -11   2        5.52       10.90      6.74 o 
   2 -11   2        0.00        0.00      6.07 o 
   3 -11   2        0.02        3.75      5.89 o 
   4 -11   2        5.39        6.59      5.89 o 
   5 -11   2       13.95        7.54      6.11 o 
   6 -11   2        1.12       -0.70      5.64 o 
  -3 -10   2       35.07       30.39     11.11 o 
  -2 -10   2        5.35        2.49      5.66 o 
  -1 -10   2       26.55       36.19      7.30 o 
   0 -10   2      145.06      174.06     15.45 o 
   1 -10   2        0.71        2.78      5.10 o 
   2 -10   2        4.28       26.43      8.19 o 
   3 -10   2      105.80      102.61     10.85 o 
   4 -10   2       82.19       89.97      9.68 o 
   5 -10   2        3.62       10.22      2.89 o 
   6 -10   2        0.32        2.32      6.30 o 
   7 -10   2        7.22       12.27      5.78 o 
  -4  -9   2       32.84       31.55      8.42 o 
  -3  -9   2        5.77       21.41      9.02 o 
  -2  -9   2        1.18       26.80      7.21 o 
  -1  -9   2        1.50       -2.26      4.31 o 
   0  -9   2       47.78       39.62      7.11 o 
   1  -9   2      175.49      189.19     13.53 o 
   2  -9   2       69.71       55.80      7.28 o 
   3  -9   2       44.98       41.21     11.30 o 
   4  -9   2        3.27        3.52      5.64 o 
   5  -9   2       30.65       27.53      5.37 o 
   6  -9   2       93.49       79.70      3.81 o 
   7  -9   2        3.28        5.13      3.97 o 
   8  -9   2       10.02        5.27      3.48 o 
  -5  -8   2        2.68        8.50      6.65 o 
  -4  -8   2       21.76       23.53      8.37 o 
  -3  -8   2       24.98       14.80      7.17 o 
  -2  -8   2      194.43      182.59     14.01 o 
  -1  -8   2       10.45       15.81      6.32 o 
   0  -8   2       30.75       29.21      2.25 o 
   1  -8   2       83.22       82.44      5.80 o 
   2  -8   2       30.57       22.99      3.00 o 
   3  -8   2        9.19        8.83      3.78 o 
   4  -8   2       12.46        6.57      1.18 o 
   5  -8   2        0.69        1.00      2.81 o 
   6  -8   2        0.00       -1.20      1.41 o 
   7  -8   2       14.21       12.75      4.03 o 
   8  -8   2       26.73       22.88      8.58 o 
   9  -8   2        1.88        8.25      7.79 o 
  -6  -7   2       26.85       20.17      6.80 o 
  -5  -7   2        0.15        1.84      5.06 o 
  -4  -7   2      100.92       79.76      9.75 o 
  -3  -7   2       25.53       51.84      7.61 o 
  -2  -7   2      104.68      113.65      9.66 o 
  -1  -7   2      114.33      108.31      6.90 o 
   0  -7   2       69.61       70.85      2.95 o 
   1  -7   2        6.12        5.90      1.84 o 
   2  -7   2      144.42      151.87     14.22 o 
   3  -7   2        5.85        6.52      1.95 o 
   4  -7   2        1.75       75.62      5.30 o 
   5  -7   2        1.29        3.34      1.68 o 
   6  -7   2      163.12      147.52      8.23 o 
   7  -7   2       70.72       58.97      5.22 o 
   8  -7   2       14.42       16.04      4.18 o 
   9  -7   2        5.98        7.09      4.28 o 
  -7  -6   2        3.85       -5.78      6.03 o 
  -6  -6   2        4.23        2.11      5.18 o 
  -5  -6   2       96.14       80.31      9.04 o 
  -4  -6   2      332.23      298.49     17.88 o 
  -3  -6   2       27.52       28.32      5.58 o 
  -2  -6   2      175.37      190.14      8.05 o 
  -1  -6   2      157.20      151.76      7.95 o 
   0  -6   2      222.26      260.15      7.60 o 
   1  -6   2      101.03      111.88      4.24 o 
   2  -6   2       96.05      105.40      4.22 o 
   3  -6   2        9.74       10.51      1.07 o 
   4  -6   2       69.46       69.90      2.57 o 
   5  -6   2       30.97       26.10      2.84 o 
   6  -6   2        0.01       -1.63      1.63 o 
   7  -6   2       48.33       42.90      4.44 o 
   8  -6   2        0.00       -1.81      2.85 o 
   9  -6   2        6.70       -1.91      3.17 o 
  10  -6   2        2.67       -4.52      9.49 o 
  -8  -5   2        8.97        5.95      6.45 o 
  -7  -5   2       36.88       43.80      8.54 o 
  -6  -5   2      116.57      124.60     11.26 o 
  -5  -5   2       13.22       26.95      5.35 o 
  -4  -5   2      100.52       84.68      7.98 o 
  -3  -5   2      148.67      157.23     13.45 o 
  -2  -5   2      772.53      789.03     19.50 o 
  -1  -5   2       21.67       20.48      2.08 o 
   0  -5   2      221.00      228.79      5.35 o 
   1  -5   2      173.43      192.15      5.42 o 
   2  -5   2      320.08      300.39     15.17 o 
   3  -5   2      489.64      480.33     24.67 o 
   4  -5   2       73.46       69.28      2.83 o 
   5  -5   2       12.90       22.31      1.82 o 
   6  -5   2       72.12       66.44      3.61 o 
   7  -5   2      394.60      375.17     12.84 o 
   8  -5   2       30.88       25.99      6.45 o 
   9  -5   2       28.20       24.49      4.86 o 
  10  -5   2        3.22       -4.52     10.22 o 
  -8  -4   2        1.36        5.49      5.49 o 
  -7  -4   2        7.07        5.91      4.66 o 
  -6  -4   2       25.45       28.65      5.56 o 
  -5  -4   2      124.47      117.98      8.75 o 
  -4  -4   2      650.09      670.51     18.39 o 
  -3  -4   2      251.74      237.17      7.22 o 
  -2  -4   2        0.29        0.46      1.19 o 
  -1  -4   2     1384.75     1393.57     29.63 o 
   0  -4   2       34.65       50.66      4.21 o 
   1  -4   2      894.15      918.63     19.31 o 
   2  -4   2     3524.83     3593.05    171.71 o 
   3  -4   2      446.87      475.23      9.70 o 
   4  -4   2      159.09      150.83      4.86 o 
   5  -4   2      149.26      161.01      6.80 o 
   6  -4   2      287.95      300.27     11.28 o 
   7  -4   2       98.02       89.54      5.54 o 
   8  -4   2      361.24      374.67     21.47 o 
   9  -4   2       11.01       15.92      6.80 o 
  10  -4   2        6.02        7.25      4.65 o 
  -9  -3   2      107.93       81.95     12.17 o 
  -8  -3   2       34.17       26.35      8.04 o 
  -7  -3   2       64.34       71.92      8.46 o 
  -6  -3   2       29.27       42.74     16.37 o 
  -5  -3   2       70.42       85.90      4.44 o 
  -4  -3   2      306.33      394.14     14.04 o 
  -3  -3   2      927.55      927.37     31.29 o 
  -2  -3   2      123.48      105.67      3.63 o 
  -1  -3   2     1397.94     1287.93     28.49 o 
   0  -3   2      174.76      177.94      4.87 o 
   1  -3   2       31.55       25.31      1.60 o 
   2  -3   2       66.24       72.06      2.39 o 
   3  -3   2      828.35      838.49     18.20 o 
   4  -3   2      101.38      100.24      3.43 o 
   5  -3   2      101.94      152.60      5.77 o 
   6  -3   2        0.90        0.56      0.82 o 
   7  -3   2      157.33      173.06      5.23 o 
   8  -3   2        0.00        3.32      3.79 o 
   9  -3   2       51.67       48.37      7.92 o 
  10  -3   2       88.51       91.75     10.41 o 
  -9  -2   2      138.79      164.43     15.99 o 
  -8  -2   2       17.50       28.13      7.54 o 
  -7  -2   2      342.52      391.57     18.82 o 
  -6  -2   2        2.44        1.10      1.73 o 
  -5  -2   2        5.77        7.98      3.40 o 
  -4  -2   2      742.10      821.45     18.78 o 
  -3  -2   2      113.41      118.17      3.22 o 
  -2  -2   2     2046.33     2085.42     36.33 o 
  -1  -2   2     4934.43     5041.43    102.97 o 
   0  -2   2      561.55      563.93     10.58 o 
   1  -2   2       38.48       36.57      7.71 o 
   2  -2   2     5891.86     5970.55    162.65 o 
   3  -2   2     1794.15     1729.33     33.04 o 
   4  -2   2      412.63      443.27      8.06 o 
   5  -2   2       66.70       65.45      2.58 o 
   6  -2   2       27.10       20.47      1.80 o 
   7  -2   2       95.39      101.58      6.63 o 
   8  -2   2       24.69       29.93      6.03 o 
   9  -2   2        1.81       10.49      4.87 o 
  10  -2   2       38.61       24.56      7.13 o 
 -10  -1   2        6.64       12.79      6.01 o 
  -9  -1   2        2.22        1.51      6.78 o 
  -8  -1   2       22.95       18.49      4.50 o 
  -7  -1   2      689.05      727.73     25.92 o 
  -6  -1   2      242.24      261.32      8.65 o 
  -5  -1   2      672.21      668.67     13.66 o 
  -4  -1   2      518.13      681.53     12.41 o 
  -3  -1   2      407.34      411.91      7.41 o 
  -2  -1   2     6104.79     6118.08     90.04 o 
  -1  -1   2      100.39       92.53      2.07 o 
   0  -1   2       14.12       11.06      0.76 o 
   2  -1   2     1575.01     1551.86     39.20 o 
   3  -1   2      104.69      110.61      4.20 o 
   4  -1   2        0.00        3.16      1.24 o 
   5  -1   2       56.59       54.86      3.23 o 
   6  -1   2      152.46      161.55      6.61 o 
   7  -1   2       13.35        9.09      2.98 o 
   8  -1   2        1.74       -0.97      3.92 o 
   9  -1   2        4.01       10.38      6.92 o 
 -10   0   2       44.77       48.44     10.33 o 
  -9   0   2        8.65       12.62      4.21 o 
  -8   0   2        1.19        0.50      3.94 o 
  -7   0   2        9.12        5.44      2.06 o 
  -6   0   2       76.87       75.77      3.20 o 
  -5   0   2      546.94      547.42     10.25 o 
  -4   0   2       49.06       41.08      1.49 o 
  -3   0   2        2.33        2.47      0.55 o 
  -2   0   2     2835.96     2641.23     43.53 o 
  -1   0   2     1756.29     1558.54     41.28 o 
   0   0   2       69.95       58.16      2.59 o 
   1   0   2      928.34     1034.65     28.48 o 
   2   0   2      484.05      459.03     14.74 o 
   3   0   2        0.35        1.36      1.60 o 
   4   0   2       11.93        8.54      1.45 o 
   5   0   2       92.47       96.86      3.97 o 
   6   0   2       66.71       66.78      3.46 o 
   7   0   2       26.49       21.99      8.07 o 
   8   0   2       68.14       55.32      8.44 o 
   9   0   2        0.40       -1.76      5.51 o 
 -10   1   2        2.36        7.30      7.30 o 
  -9   1   2        4.45        4.88      2.96 o 
  -8   1   2        9.09        6.94      1.97 o 
  -7   1   2       41.90       38.01      2.47 o 
  -6   1   2       31.00       44.75      6.52 o 
  -5   1   2      209.40      229.92      6.43 o 
  -4   1   2      115.97      110.27      2.61 o 
  -3   1   2     1623.95     1576.16     32.06 o 
  -2   1   2     1662.35     1402.72     22.40 o 
   0   1   2       14.45       11.27      2.16 o 
   2   1   2     4164.23     4098.39    124.34 o 
   3   1   2        6.95        7.09      2.97 o 
   4   1   2       28.08       23.78      2.21 o 
   5   1   2        0.11        9.95      2.14 o 
   6   1   2        0.19       59.98     16.66 o 
   7   1   2       21.72       23.82      5.72 o 
   8   1   2       56.81       54.98      9.06 o 
   9   1   2        6.76       17.47      7.34 o 
 -10   2   2      211.20      210.13     19.30 o 
  -9   2   2       52.58       79.31     10.45 o 
  -8   2   2        2.71       36.62      7.56 o 
  -7   2   2       50.64       46.01      2.63 o 
  -6   2   2       98.26       93.23      2.64 o 
  -5   2   2      187.20      172.15      3.53 o 
  -4   2   2       87.48       72.52      2.61 o 
  -3   2   2      238.92      189.72      4.47 o 
  -2   2   2      142.08      125.54      4.65 o 
  -1   2   2      410.58      352.92     10.26 o 
   0   2   2     1005.11      893.56     23.45 o 
   1   2   2      886.50      972.28     64.99 o 
   2   2   2       25.14       29.34      2.62 o 
   3   2   2     5703.91     6295.60    149.82 o 
   4   2   2      104.46      112.55      6.92 o 
   5   2   2        0.17        2.60      1.88 o 
   6   2   2       24.15       27.01      5.70 o 
   7   2   2       64.15       62.74      8.31 o 
   8   2   2      100.02       98.19     11.96 o 
   9   2   2       16.69        2.82     10.49 o 
 -10   3   2        6.29       18.11      9.53 o 
  -9   3   2        1.38        0.26      3.32 o 
  -8   3   2      149.24      156.15      9.81 o 
  -7   3   2      247.64      241.18      6.73 o 
  -6   3   2       38.56       36.53      1.57 o 
  -5   3   2       59.11       68.55      2.07 o 
  -4   3   2      168.41      196.47      5.59 o 
  -3   3   2       68.83       58.52      4.45 o 
  -2   3   2      111.42      115.40      3.51 o 
  -1   3   2        6.80        3.99      1.43 o 
   0   3   2     1186.23     1083.26     30.03 o 
   1   3   2      132.37      121.83      7.68 o 
   2   3   2     2218.86     2299.99     60.42 o 
   3   3   2     3099.62     3270.49     83.17 o 
   4   3   2       15.97       32.52      3.36 o 
   5   3   2      741.73      783.76     35.86 o 
   6   3   2       38.36       33.19      6.74 o 
   7   3   2        0.02        0.50      7.83 o 
   8   3   2       29.86       20.69      8.69 o 
 -10   4   2        5.76        5.72      6.92 o 
  -9   4   2       79.33       80.95     20.21 o 
  -8   4   2       77.05       95.46      7.71 o 
  -7   4   2       14.78       25.14      9.67 o 
  -6   4   2      881.84      874.89     35.46 o 
  -5   4   2       11.20       12.73      0.95 o 
  -4   4   2        2.38        1.85      0.72 o 
  -3   4   2       59.50       70.16      2.36 o 
  -2   4   2      187.75      165.30     11.11 o 
  -1   4   2       54.30       66.49     24.83 o 
   0   4   2        5.73        8.66      1.60 o 
   1   4   2      456.26      488.57     20.93 o 
   2   4   2       60.76       54.09      4.66 o 
   3   4   2       27.20       29.93      7.44 o 
   4   4   2      745.38      742.46     32.93 o 
   5   4   2      894.61     1012.98     49.65 o 
   6   4   2        0.92       -2.01      4.75 o 
   7   4   2      194.03      208.62     19.21 o 
   8   4   2        1.18       10.51     11.30 o 
 -10   5   2        0.02       -1.43      5.72 o 
  -9   5   2       46.80       43.23      4.81 o 
  -8   5   2        0.37        0.88      1.39 o 
  -7   5   2      378.72      383.21     14.92 o 
  -6   5   2      536.90      547.96     16.96 o 
  -5   5   2      639.83      649.70     26.85 o 
  -4   5   2      496.48      461.29     20.69 o 
  -3   5   2        0.44        1.31      1.03 o 
  -2   5   2      311.44      315.09      9.21 o 
  -1   5   2      724.18      770.28     20.44 o 
   0   5   2      391.46      387.32     12.04 o 
   1   5   2      607.82      613.34     23.71 o 
   2   5   2       49.47       57.25      5.89 o 
   3   5   2       10.77        3.57      5.22 o 
   4   5   2      140.42      139.81     11.24 o 
   5   5   2       98.97       90.02     11.61 o 
   6   5   2       59.66       42.75      8.77 o 
   7   5   2      113.40       93.90     13.50 o 
 -10   6   2       23.33       13.45      6.84 o 
  -9   6   2        0.56       -1.66      5.43 o 
  -8   6   2       11.73       12.92      2.11 o 
  -7   6   2      118.12      134.23     19.08 o 
  -6   6   2      181.20      196.49      4.57 o 
  -5   6   2      429.91      422.89     14.25 o 
  -4   6   2       21.97       19.74      2.16 o 
  -3   6   2      156.57      164.19      7.85 o 
  -2   6   2      186.52      160.16      5.39 o 
  -1   6   2      225.47      254.74     10.68 o 
   0   6   2       49.92       56.01      4.09 o 
   1   6   2       34.90       48.64     18.89 o 
   2   6   2        8.54       13.49      5.82 o 
   3   6   2      187.18      174.00     14.11 o 
   4   6   2      106.16      100.17     11.14 o 
   5   6   2       97.62      109.55     12.59 o 
   6   6   2       29.92       22.93      8.48 o 
 -10   7   2        8.28        6.07      6.07 o 
  -9   7   2       19.52       16.48      7.35 o 
  -8   7   2       32.83       28.73      4.96 o 
  -7   7   2       11.34        9.14      1.89 o 
  -6   7   2       76.14       82.02      4.81 o 
  -5   7   2      369.29      379.08     11.81 o 
  -4   7   2       26.07       28.37      2.48 o 
  -3   7   2       52.67       49.91      3.10 o 
  -2   7   2        7.64        5.05      1.82 o 
  -1   7   2        1.40        1.24      2.28 o 
   0   7   2        6.70        7.75      3.42 o 
   1   7   2       38.18       40.18      5.76 o 
   2   7   2      277.22      283.94     18.23 o 
   3   7   2        0.28        8.48      5.66 o 
   4   7   2        0.91       15.34      6.72 o 
   5   7   2       61.65       68.85     11.28 o 
  -9   8   2       14.82       12.54      4.50 o 
  -8   8   2       18.04       10.98      3.36 o 
  -7   8   2       17.43       17.32      2.32 o 
  -6   8   2       15.31       11.24      2.24 o 
  -5   8   2      213.60      229.25      7.88 o 
  -4   8   2      219.92      229.28     18.50 o 
  -3   8   2       87.54       87.89      4.25 o 
  -2   8   2      167.28      158.65      7.83 o 
  -1   8   2        1.67       -0.23      3.42 o 
   0   8   2       17.20       91.14      9.87 o 
   1   8   2       38.29       70.55      8.77 o 
   2   8   2        8.28       10.67      5.80 o 
   3   8   2        7.33       -2.11      5.18 o 
   4   8   2       48.38       37.56      9.35 o 
  -9   9   2       56.15       48.85      6.73 o 
  -8   9   2       12.67       13.07      3.24 o 
  -7   9   2        1.54       -1.15      2.61 o 
  -6   9   2      106.91      108.79      6.35 o 
  -5   9   2        2.07       -0.13      2.71 o 
  -4   9   2       24.17       28.27      6.07 o 
  -3   9   2      191.76      185.72     13.30 o 
  -2   9   2      116.52       97.35      9.71 o 
  -1   9   2       63.00       45.84      7.11 o 
   0   9   2      134.46      119.06      8.09 o 
   1   9   2        1.10       -3.92      5.31 o 
   2   9   2       19.89       22.10      7.21 o 
   3   9   2       11.92        9.66     10.59 o 
  -8  10   2       17.80       14.65      5.55 o 
  -7  10   2       24.32       22.67      5.99 o 
  -6  10   2        5.17        3.67      2.38 o 
  -5  10   2       38.46       42.70      8.02 o 
  -4  10   2       22.22       30.43      7.48 o 
  -3  10   2       12.46       12.31      4.87 o 
  -1  10   2       30.49       37.04      9.68 o 
   0  10   2       37.84       28.77      9.91 o 
   1  10   2        5.63        7.86      7.40 o 
   2  10   2       16.47       12.83      7.94 o 
  -6  11   2        4.38       -2.46      6.66 o 
  -5  11   2        5.07        1.41      6.84 o 
  -4  11   2        4.68        8.21      5.87 o 
  -3  11   2        2.96       -3.25      5.12 o 
  -2  11   2        0.01       -4.64      5.55 o 
  -1  11   2       17.46       16.80      5.27 o 
  -1 -11   3        0.06        3.67      6.86 o 
   0 -11   3       63.77       48.45      9.70 o 
   1 -11   3       42.39       35.14     10.70 o 
   2 -11   3       91.05      107.95     13.37 o 
   3 -11   3        0.01        7.50      6.34 o 
   4 -11   3       15.03        7.73      6.09 o 
   5 -11   3        0.76        0.00      5.82 o 
   6 -11   3       29.28       23.40      7.42 o 
  -3 -10   3       71.38       78.16     11.96 o 
  -2 -10   3       42.40       39.78      8.60 o 
  -1 -10   3       67.67       68.13     10.03 o 
   0 -10   3       29.15       48.13      9.00 o 
   1 -10   3       12.06       51.90     12.56 o 
   2 -10   3      136.59      128.26     12.47 o 
   3 -10   3       52.17       43.43      7.53 o 
   4 -10   3       60.19       68.48      9.60 o 
   5 -10   3        1.66        9.49      7.19 o 
   6 -10   3       21.68       19.05      5.97 o 
   7 -10   3        0.49       -3.42      5.24 o 
  -4  -9   3       25.12       15.03      9.20 o 
  -3  -9   3       40.81       30.22      7.84 o 
  -2  -9   3       14.10       15.07      6.74 o 
  -1  -9   3        0.00       -0.46      4.54 o 
   0  -9   3      103.64      101.86      9.93 o 
   1  -9   3       40.67       30.78      6.07 o 
   2  -9   3      272.71      278.85     11.83 o 
   3  -9   3        3.70        9.84      5.64 o 
   4  -9   3       78.02       61.12      5.24 o 
   5  -9   3       13.42       12.74      1.91 o 
   6  -9   3        6.34        5.91      3.40 o 
   7  -9   3        0.00        2.05      6.12 o 
   8  -9   3       72.11       71.08     10.54 o 
  -5  -8   3        5.51        7.23      6.32 o 
  -4  -8   3        0.12        0.79      3.47 o 
  -3  -8   3       72.85       73.07      8.27 o 
  -2  -8   3      130.94      139.61     11.26 o 
  -1  -8   3       94.68       83.57      9.56 o 
   0  -8   3       44.72       54.60      6.21 o 
   1  -8   3      136.08      158.17      9.68 o 
   2  -8   3       24.30       23.69      4.93 o 
   3  -8   3        8.30        6.90      1.70 o 
   4  -8   3       52.28       43.00      4.02 o 
   5  -8   3      208.73      171.55      9.87 o 
   6  -8   3       83.70       63.44      4.88 o 
   7  -8   3       23.13       17.97      5.89 o 
   8  -8   3        0.12       -3.43      3.49 o 
   9  -8   3       14.78       31.46      7.36 o 
  -6  -7   3        5.56        5.31      6.22 o 
  -5  -7   3       17.85       15.59      5.20 o 
  -4  -7   3       48.58       66.40      8.48 o 
  -3  -7   3       28.30       27.71      5.33 o 
  -2  -7   3       40.30       25.02      4.69 o 
  -1  -7   3       88.96       75.35      8.43 o 
   0  -7   3        2.24        2.09      3.25 o 
   1  -7   3       69.59       62.85      3.69 o 
   2  -7   3       27.71       21.45      2.15 o 
   3  -7   3       22.97       30.37      3.58 o 
   4  -7   3       52.51       51.58      3.39 o 
   5  -7   3        0.00       -0.06      1.06 o 
   6  -7   3        6.10        4.97      2.47 o 
   7  -7   3       67.06       56.71      8.17 o 
   8  -7   3        0.68        2.24      3.19 o 
   9  -7   3        0.13       -1.39      9.83 o 
  -7  -6   3        0.93       -0.95      8.29 o 
  -6  -6   3       18.78       23.15      6.03 o 
  -5  -6   3      146.44      119.23     10.70 o 
  -3  -6   3        0.90        0.23      3.32 o 
  -2  -6   3      299.48      291.78      9.79 o 
  -1  -6   3      232.74      233.01      8.21 o 
   0  -6   3        0.02      101.34      5.05 o 
   1  -6   3      200.99      204.57      6.27 o 
   2  -6   3       64.53       59.53      3.91 o 
   3  -6   3        1.63        1.41      0.74 o 
   4  -6   3        0.40        0.49      0.70 o 
   5  -6   3       13.21        8.82      3.07 o 
   6  -6   3       15.90       10.15      2.41 o 
   7  -6   3       33.34       25.06      5.29 o 
   8  -6   3       15.97       18.46      3.73 o 
   9  -6   3        6.52        3.87      4.08 o 
  -8  -5   3       74.50       72.77     11.51 o 
  -7  -5   3        5.62       -2.38      5.51 o 
  -6  -5   3      138.60      159.73     12.71 o 
  -5  -5   3       35.69       24.15      4.79 o 
  -4  -5   3      688.57      694.58     32.48 o 
  -3  -5   3        0.35       -1.22      1.59 o 
  -2  -5   3       35.44       43.94      3.74 o 
  -1  -5   3      335.37      331.23      9.52 o 
   0  -5   3      107.52       99.27      3.83 o 
   1  -5   3      694.01      804.11     17.51 o 
   2  -5   3      561.35      624.80     25.21 o 
   3  -5   3       32.54       25.61      4.68 o 
   4  -5   3       41.71       57.98      4.43 o 
   5  -5   3       39.85       42.80      3.76 o 
   6  -5   3        0.69        1.09      2.31 o 
   7  -5   3       34.46       24.59      4.71 o 
   8  -5   3       15.09        6.57      4.08 o 
   9  -5   3        0.00        1.62      4.60 o 
  -8  -4   3       18.55       20.73      6.43 o 
  -7  -4   3       18.75       14.30      6.30 o 
  -6  -4   3      150.68      153.18     11.45 o 
  -5  -4   3      219.04      208.97      9.01 o 
  -4  -4   3       17.48        9.57      2.01 o 
  -3  -4   3       86.00       77.29      3.59 o 
  -2  -4   3      174.73      207.79      6.56 o 
  -1  -4   3      680.24      717.07     34.17 o 
   0  -4   3      704.73      729.19     15.56 o 
   1  -4   3      416.88      426.25     17.85 o 
   2  -4   3       69.01       59.32      2.23 o 
   3  -4   3     1684.96     1706.31     42.26 o 
   4  -4   3      239.40      262.93      8.82 o 
   5  -4   3       58.13       50.52      2.90 o 
   6  -4   3        1.80        1.84      1.84 o 
   7  -4   3       22.91       20.02      3.30 o 
   8  -4   3        4.46        1.64      4.41 o 
   9  -4   3       11.25        8.95      4.95 o 
  -9  -3   3       14.69       15.32      7.03 o 
  -8  -3   3        7.92        2.49      4.23 o 
  -7  -3   3       13.43        4.66      3.44 o 
  -6  -3   3        5.63       19.19      5.04 o 
  -5  -3   3      401.46      394.80     10.20 o 
  -4  -3   3      195.76      216.59      6.73 o 
  -3  -3   3      219.89      296.31     31.11 o 
  -2  -3   3      192.18      182.64      4.76 o 
  -1  -3   3      715.33      714.41     20.23 o 
   0  -3   3       32.27       37.15      2.18 o 
   1  -3   3      234.08      236.64      5.05 o 
   2  -3   3      810.34      806.80     18.02 o 
   3  -3   3       99.78       36.47     23.54 o 
   4  -3   3      285.50      293.72      6.43 o 
   5  -3   3      392.66      413.49      8.02 o 
   6  -3   3      202.89      198.71      5.18 o 
   7  -3   3       83.37       74.01      3.26 o 
   8  -3   3        2.13       -0.70      3.81 o 
   9  -3   3       42.85       72.66     10.37 o 
  -9  -2   3        9.69        3.52      4.77 o 
  -8  -2   3      135.37      137.02     11.08 o 
  -7  -2   3        8.34        9.89      3.71 o 
  -6  -2   3       60.64       56.52      4.28 o 
  -5  -2   3        0.22        1.19      1.44 o 
  -4  -2   3      403.14      399.83      7.50 o 
  -3  -2   3      107.34      106.62      2.96 o 
  -2  -2   3      279.99      254.79      4.48 o 
  -1  -2   3      409.96      427.88     23.66 o 
   0  -2   3        7.30      118.21      8.15 o 
   1  -2   3       52.29       35.14     14.56 o 
   2  -2   3      286.32      326.20     14.76 o 
   3  -2   3       88.60       81.66      2.85 o 
   4  -2   3      642.88      652.92     12.97 o 
   5  -2   3      165.97      149.09      4.28 o 
   6  -2   3      187.01      199.52      6.41 o 
   7  -2   3      165.49      185.33      8.51 o 
   8  -2   3        3.75        8.48      4.60 o 
   9  -2   3        3.65        0.97      4.89 o 
 -10  -1   3        1.48        4.89      7.46 o 
  -9  -1   3        1.37        1.58      3.32 o 
  -8  -1   3      106.69      110.35      9.27 o 
  -7  -1   3       85.33       74.64      4.82 o 
  -6  -1   3       81.38       88.26      3.15 o 
  -5  -1   3      217.96      223.28      5.84 o 
  -4  -1   3     1231.77     1303.35     21.07 o 
  -3  -1   3      828.99      827.76     38.18 o 
  -2  -1   3      796.57      787.54     14.77 o 
  -1  -1   3      700.36      627.58     15.96 o 
   0  -1   3      209.36      182.67      4.54 o 
   1  -1   3     2744.25     2555.36     50.48 o 
   2  -1   3      207.13      176.79      5.93 o 
   3  -1   3      667.63      704.36     23.40 o 
   4  -1   3        5.65       46.73      2.89 o 
   5  -1   3        3.97        3.51      1.54 o 
   6  -1   3       54.28       52.93      4.04 o 
   7  -1   3       75.39       80.78      8.98 o 
   8  -1   3        0.42       -4.66      4.66 o 
   9  -1   3        0.03        2.24      5.70 o 
 -10   0   3       35.66       27.47      8.46 o 
  -9   0   3       44.14       53.21      8.57 o 
  -8   0   3        5.00        4.24      2.33 o 
  -7   0   3      154.80      146.93      5.34 o 
  -6   0   3       69.46       68.97      2.65 o 
  -5   0   3      499.12      540.12     13.25 o 
  -4   0   3      680.33      683.02     15.34 o 
  -3   0   3      233.83      167.31      4.36 o 
  -2   0   3     2070.89     1920.95     41.89 o 
  -1   0   3     1256.33     1152.23     23.82 o 
   0   0   3        4.96        3.75      0.71 o 
   1   0   3        3.08       17.92      6.67 o 
   2   0   3      830.37      798.35     22.04 o 
   3   0   3       71.74       67.09      4.22 o 
   4   0   3      361.97      327.66     10.77 o 
   5   0   3       20.84       26.58      2.43 o 
   6   0   3       71.99       65.38      4.67 o 
   7   0   3      147.75      164.27     12.32 o 
   8   0   3        1.67        4.95      5.70 o 
   9   0   3        4.06        5.51      9.04 o 
 -10   1   3        2.94        3.54      8.50 o 
  -9   1   3        6.28        5.08      4.02 o 
  -8   1   3       32.68       28.04      2.64 o 
  -7   1   3       43.25       43.63      2.57 o 
  -6   1   3       43.54       48.30      2.08 o 
  -5   1   3       13.71       38.07      1.85 o 
  -4   1   3       54.51       88.50      4.74 o 
  -3   1   3      231.54      214.42      6.15 o 
  -2   1   3     1153.53      971.23     18.29 o 
  -1   1   3     3550.97     3280.00     63.91 o 
   0   1   3     3043.68     2993.04     74.37 o 
   1   1   3      581.54      562.57     15.01 o 
   2   1   3       73.05       63.54      3.32 o 
   3   1   3      554.24      558.81     16.51 o 
   4   1   3       45.39       56.58      4.57 o 
   5   1   3       53.47      137.87     26.58 o 
   6   1   3        0.00       21.53     11.15 o 
   7   1   3        0.06        7.42      5.20 o 
   8   1   3       33.60       36.63      9.04 o 
   9   1   3       14.07        4.81      7.36 o 
 -10   2   3       94.45       90.57     12.13 o 
  -9   2   3      444.41      493.28     33.37 o 
  -8   2   3       68.33       68.41      3.55 o 
  -7   2   3       45.75       39.74      1.84 o 
  -6   2   3        2.88        2.92      0.66 o 
  -5   2   3       13.92       15.68      1.06 o 
  -4   2   3        1.49        0.36      0.56 o 
  -3   2   3        0.90        2.51      0.30 o 
  -2   2   3      628.22      547.59     14.46 o 
  -1   2   3      254.85      235.13      6.89 o 
   0   2   3      706.33      876.80     24.51 o 
   1   2   3      334.68      426.90     30.08 o 
   2   2   3        1.18      156.77    220.14 o 
   3   2   3      357.81      394.43     14.60 o 
   4   2   3       63.41       67.43      8.42 o 
   5   2   3      208.67      218.51     12.16 o 
   6   2   3       28.09       23.22      5.43 o 
   7   2   3      102.07      103.23     11.07 o 
   8   2   3       19.75       17.00      9.89 o 
 -10   3   3       16.26       13.83      6.67 o 
  -9   3   3      116.52      126.06      8.85 o 
  -8   3   3       20.43       19.84      1.92 o 
  -7   3   3      126.50      124.80      3.55 o 
  -6   3   3       20.46       17.91      1.31 o 
  -5   3   3      283.16      320.55      9.06 o 
  -4   3   3        3.37       20.00      2.86 o 
  -3   3   3     2213.32     2171.59     82.39 o 
  -2   3   3       45.67       37.59      1.97 o 
  -1   3   3       38.37       34.91      1.94 o 
   0   3   3      810.48      770.61     19.83 o 
   1   3   3        0.00        2.67      1.92 o 
   2   3   3      971.98     1030.88     29.58 o 
   3   3   3        4.05        4.21      2.52 o 
   4   3   3      226.73      220.12     10.17 o 
   5   3   3      299.00      316.10     19.52 o 
   6   3   3      145.57      155.13     11.84 o 
   7   3   3        8.39       16.17      7.59 o 
   8   3   3       38.50       48.34     10.76 o 
 -10   4   3       57.85       48.68     11.46 o 
  -9   4   3      109.85      133.04      5.81 o 
  -8   4   3      750.81      842.40     22.43 o 
  -7   4   3      197.98      201.36      8.21 o 
  -6   4   3       53.30       60.57      4.86 o 
  -5   4   3      130.83      126.25      4.37 o 
  -4   4   3      196.11      198.91     10.28 o 
  -3   4   3        4.13        1.97      0.86 o 
  -2   4   3      555.82      553.31     17.55 o 
  -1   4   3     2245.96     2360.56     57.44 o 
   0   4   3      195.93      187.36      7.03 o 
   1   4   3       22.91       24.68      4.76 o 
   2   4   3       58.18       68.33      5.28 o 
   3   4   3       10.17        7.65      8.04 o 
   4   4   3      257.32      241.96     14.64 o 
   5   4   3        3.55        7.40      4.93 o 
   6   4   3       63.30       70.68     12.32 o 
   7   4   3       23.57       25.41      8.64 o 
  -9   5   3      105.68       91.72     13.11 o 
  -8   5   3      167.69      177.38     11.40 o 
  -7   5   3        0.76        1.75      1.12 o 
  -6   5   3      796.87      806.23     22.14 o 
  -5   5   3       70.69       85.84      6.27 o 
  -4   5   3       31.74       41.89      1.86 o 
  -3   5   3      605.67      623.28     24.59 o 
  -2   5   3       33.60       26.43      1.98 o 
  -1   5   3       27.54       28.44      3.36 o 
   0   5   3        0.15       -0.23      1.61 o 
   1   5   3      520.42      524.23     17.47 o 
   2   5   3        0.44       -2.12      2.59 o 
   3   5   3       58.94       52.70      6.26 o 
   4   5   3       13.50       17.99      5.35 o 
   5   5   3       10.16       13.85      5.68 o 
   6   5   3       48.06       64.02     12.33 o 
   7   5   3       54.43       37.44     10.72 o 
 -10   6   3       49.44       53.98     11.55 o 
  -9   6   3        1.96        1.16      3.49 o 
  -8   6   3      113.50      125.10      6.34 o 
  -7   6   3     1353.61     1453.32     50.48 o 
  -6   6   3      346.72      337.01     13.86 o 
  -5   6   3       92.79       96.92      3.28 o 
  -4   6   3        4.52        4.50      1.11 o 
  -3   6   3      161.20      166.07     11.85 o 
  -2   6   3        2.87        3.13      1.39 o 
  -1   6   3       54.23       47.46      3.35 o 
   0   6   3        0.54       37.45      4.47 o 
   1   6   3       42.53       57.88      7.01 o 
   2   6   3        0.12        2.36      3.77 o 
   3   6   3      152.96      160.83     12.59 o 
   4   6   3        0.20        1.22      7.27 o 
   5   6   3      140.86      132.62     15.41 o 
   6   6   3       85.45       72.28     13.08 o 
 -10   7   3       24.62       16.31      7.21 o 
  -9   7   3        5.59        9.79      4.93 o 
  -8   7   3        0.00       -2.21      2.21 o 
  -7   7   3       21.55       17.11      1.61 o 
  -6   7   3      421.23      437.94     16.62 o 
  -5   7   3     1489.46     1567.61     59.45 o 
  -4   7   3      735.99      765.31     32.10 o 
  -3   7   3        2.50        1.81      1.62 o 
  -2   7   3      144.05      139.69      5.35 o 
  -1   7   3       13.91       11.91      2.50 o 
   0   7   3       63.62       57.95      7.15 o 
   1   7   3      172.92      141.36     11.27 o 
   2   7   3       73.49       69.03      9.43 o 
   3   7   3       47.39       51.45      8.83 o 
   4   7   3        0.67        6.30      6.05 o 
   5   7   3        1.12        4.44      7.15 o 
 -10   8   3       36.55       43.86      6.94 o 
  -9   8   3       11.24        1.22      3.61 o 
  -8   8   3        0.10       -2.59      2.59 o 
  -7   8   3       58.91       55.67      4.87 o 
  -6   8   3      106.05      104.38      7.07 o 
  -5   8   3       13.44       13.00      2.46 o 
  -4   8   3      327.27      326.65     14.09 o 
  -3   8   3      440.07      437.29     22.40 o 
  -2   8   3      323.84      311.35     12.79 o 
  -1   8   3      154.30      160.61     12.51 o 
   0   8   3        1.64       60.50      7.86 o 
   1   8   3       11.72       10.65      6.49 o 
   2   8   3        1.41        3.98      5.16 o 
   3   8   3       34.17       41.85      8.81 o 
   4   8   3        0.24       11.61      8.46 o 
  -9   9   3       15.32       17.70      6.51 o 
  -8   9   3        0.48        0.56      2.73 o 
  -7   9   3        1.62        1.39      2.01 o 
  -6   9   3       16.43       21.47      3.23 o 
  -5   9   3       10.65       12.76      3.75 o 
  -4   9   3       61.13       61.68      6.78 o 
  -3   9   3       13.18       24.27      6.01 o 
  -2   9   3       83.88       70.21      7.63 o 
  -1   9   3        3.71        8.24      3.24 o 
   0   9   3        8.82        8.29      5.31 o 
   1   9   3        0.00       -5.35      5.80 o 
   2   9   3       40.93       35.88      9.16 o 
   3   9   3        1.02        1.91      7.13 o 
  -8  10   3       16.78        5.99      5.33 o 
  -7  10   3       20.76       24.60      9.51 o 
  -6  10   3        9.19        9.54      3.02 o 
  -5  10   3        1.41       17.31      5.47 o 
  -4  10   3        3.13        9.10      5.37 o 
  -3  10   3       31.08       32.21      6.96 o 
  -2  10   3       53.38       48.95      7.17 o 
  -1  10   3      119.28      120.68     10.93 o 
  -6  11   3        9.77       13.22      7.30 o 
  -5  11   3       21.19       17.86      4.35 o 
  -4  11   3        5.84        2.34      7.48 o 
  -3  11   3        1.12        0.46      5.35 o 
  -2  11   3        0.65        1.84      4.09 o 
  -1  11   3        0.23       -5.55      6.49 o 
  -1 -11   4        6.22       11.69      7.34 o 
   0 -11   4        4.71       16.19      7.63 o 
   1 -11   4       35.61       30.51      8.85 o 
   2 -11   4        0.07        5.14      9.60 o 
   3 -11   4       11.78        2.34      9.10 o 
   4 -11   4       32.15       33.66      8.83 o 
   5 -11   4       18.73       17.04      7.36 o 
  -3 -10   4        6.90        5.16      7.17 o 
  -2 -10   4        4.48        3.40      5.87 o 
  -1 -10   4       34.19       23.07      7.32 o 
   0 -10   4       25.47       19.88      6.72 o 
   1 -10   4       18.06       14.70      6.76 o 
   2 -10   4        1.18       -2.34      5.39 o 
   3 -10   4        6.05       11.67      5.60 o 
   5 -10   4        6.35        2.51      5.47 o 
   6 -10   4        4.32        9.24      5.64 o 
   7 -10   4        0.43        5.60      5.37 o 
  -4  -9   4       83.48       81.22     11.15 o 
  -3  -9   4       74.20       78.06      9.62 o 
  -2  -9   4       40.98       40.76      8.33 o 
  -1  -9   4       99.86      110.38     10.78 o 
   0  -9   4       15.19        8.58      5.10 o 
   1  -9   4        9.73        6.78      6.78 o 
   2  -9   4       87.75       85.81      9.87 o 
   3  -9   4       75.18       77.26      8.85 o 
   4  -9   4        0.38       -1.14      4.12 o 
   5  -9   4       34.62       24.48      9.17 o 
   6  -9   4       14.74       14.65      3.72 o 
   7  -9   4        0.14       -6.61      6.61 o 
   8  -9   4        0.23       13.66      7.71 o 
  -5  -8   4        5.15       -2.67      5.35 o 
  -4  -8   4       21.43       21.91      6.43 o 
  -3  -8   4       26.79       21.47      2.89 o 
  -2  -8   4      205.36      187.30     12.34 o 
  -1  -8   4       54.95       45.07      7.80 o 
   0  -8   4        1.96        5.23      2.71 o 
   1  -8   4      246.43      253.84     10.68 o 
   2  -8   4        4.26        6.81      4.33 o 
   3  -8   4       15.77       12.43      1.45 o 
   4  -8   4       18.33        9.31      2.76 o 
   5  -8   4       15.66       16.06      1.66 o 
   6  -8   4        8.98        7.61      3.56 o 
   7  -8   4       39.46       19.15      3.55 o 
   8  -8   4       14.68       11.85      4.03 o 
  -6  -7   4        0.38        3.17      5.43 o 
  -5  -7   4       13.43       10.01      5.12 o 
  -4  -7   4        2.15        4.64      4.19 o 
  -3  -7   4       19.38       18.14      4.87 o 
  -2  -7   4       90.35       83.86      7.03 o 
  -1  -7   4      173.03      171.27      9.05 o 
   0  -7   4        3.17        2.14      2.15 o 
   1  -7   4      354.46      377.23     10.88 o 
   2  -7   4       40.73       39.09      2.75 o 
   3  -7   4        0.01        1.32      0.83 o 
   4  -7   4       11.27       42.11      3.03 o 
   5  -7   4       66.04       58.59      4.71 o 
   6  -7   4       27.43       20.42      4.79 o 
   7  -7   4        7.85        3.50      2.82 o 
   8  -7   4        0.00       -1.75      7.29 o 
   9  -7   4       35.56       23.65      5.25 o 
  -7  -6   4        4.72        0.46      4.89 o 
  -6  -6   4      135.95      127.39     11.20 o 
  -5  -6   4        0.04        3.78      2.89 o 
  -3  -6   4      329.79      305.96     15.25 o 
  -2  -6   4      382.46      375.57     23.51 o 
  -1  -6   4       25.39       17.75      2.98 o 
   0  -6   4       20.85       20.87      2.19 o 
   1  -6   4      255.65      255.98      7.75 o 
   2  -6   4      267.56      264.06      9.82 o 
   3  -6   4      255.84      235.36      9.03 o 
   4  -6   4       65.96       65.63      5.77 o 
   5  -6   4       12.88        8.09      2.21 o 
   6  -6   4        0.81        5.45      5.02 o 
   7  -6   4       28.68       25.52      5.06 o 
   8  -6   4      112.89       99.91      7.57 o 
   9  -6   4       50.07       51.78      6.81 o 
  -8  -5   4        1.93        4.86      4.20 o 
  -7  -5   4      116.10       91.29     10.87 o 
  -6  -5   4      119.94      104.80      9.66 o 
  -5  -5   4      172.76      174.51      8.43 o 
  -4  -5   4      392.90      488.63     18.79 o 
  -3  -5   4      254.13      277.28     10.75 o 
  -2  -5   4       80.32       81.59      3.37 o 
  -1  -5   4      731.66      798.44     19.44 o 
   0  -5   4      808.08      789.17     17.64 o 
   1  -5   4       79.12       87.66      3.27 o 
   2  -5   4       24.40       24.06      1.37 o 
   3  -5   4       56.64       77.92      4.65 o 
   4  -5   4        3.43       39.17      4.77 o 
   5  -5   4       10.24        2.12      3.60 o 
   6  -5   4        6.07       10.84      3.77 o 
   7  -5   4        1.80        0.00      3.81 o 
   8  -5   4       17.84       11.86      5.24 o 
   9  -5   4        8.27        9.24      7.63 o 
  -9  -4   4       39.65       23.85      5.98 o 
  -8  -4   4       20.64       23.79      5.16 o 
  -7  -4   4       11.50       14.30      4.77 o 
  -6  -4   4        4.24        1.39      3.25 o 
  -5  -4   4     1520.88     1571.66     37.57 o 
  -4  -4   4      612.97      624.25     16.64 o 
  -3  -4   4      674.55      672.34     14.73 o 
  -2  -4   4      116.86      109.89      5.72 o 
  -1  -4   4      259.78      286.52      8.25 o 
   0  -4   4       31.59       37.75      1.84 o 
   1  -4   4     1191.99     1439.52     72.53 o 
   2  -4   4       14.06       14.73      1.15 o 
   3  -4   4      178.61      175.08      6.60 o 
   4  -4   4      324.53      340.59     12.26 o 
   5  -4   4        4.53        4.83      1.53 o 
   6  -4   4       67.28       58.95      7.42 o 
   7  -4   4        2.49        3.69      3.92 o 
   8  -4   4       46.06       46.29      7.03 o 
   9  -4   4       40.00       42.62      8.06 o 
  -9  -3   4       25.15       17.88      4.81 o 
  -8  -3   4       41.65       36.61      4.90 o 
  -7  -3   4      139.75      136.53     11.20 o 
  -6  -3   4       30.02       26.25      3.60 o 
  -5  -3   4       27.19       70.63      5.15 o 
  -4  -3   4      661.71      704.53     13.21 o 
  -3  -3   4     5471.16     5732.98    189.19 o 
  -2  -3   4        8.19        6.79      0.78 o 
  -1  -3   4      217.53      213.14      4.42 o 
   0  -3   4     1393.29     1402.25     25.11 o 
   1  -3   4      649.69      602.42     13.10 o 
   2  -3   4      204.95      189.49     29.12 o 
   3  -3   4     3199.13     3507.03     71.50 o 
   4  -3   4      372.97      456.76     10.01 o 
   5  -3   4       10.67       13.92      2.53 o 
   6  -3   4      147.77      160.04      4.30 o 
   7  -3   4       32.40       40.43      4.13 o 
   8  -3   4        1.53        6.20      5.02 o 
   9  -3   4        9.82        4.35      5.31 o 
  -9  -2   4        0.31        0.77      3.07 o 
  -8  -2   4        1.42        9.29      3.46 o 
  -7  -2   4       49.36       41.98      3.92 o 
  -6  -2   4      182.10      173.97      4.97 o 
  -5  -2   4      219.72      211.01      4.80 o 
  -4  -2   4       88.92       82.09      2.40 o 
  -3  -2   4      311.61      297.27      5.71 o 
  -2  -2   4      660.08      617.38     11.14 o 
  -1  -2   4     1663.33     1611.16     43.20 o 
   0  -2   4     1366.25     1300.81     22.54 o 
   1  -2   4     1257.67     1237.41     82.38 o 
   2  -2   4        1.80        2.05      1.64 o 
   3  -2   4      289.11      275.42      7.04 o 
   4  -2   4      183.96      189.11      5.98 o 
   5  -2   4       80.94       87.77      3.29 o 
   6  -2   4       67.57       55.33      3.60 o 
   7  -2   4       76.15       95.07     18.27 o 
   8  -2   4       12.17       10.43      5.82 o 
   9  -2   4        0.53       14.72      9.33 o 
 -10  -1   4       15.95       21.51      8.19 o 
  -9  -1   4        3.97        3.90      3.30 o 
  -8  -1   4      233.49      213.51     14.24 o 
  -7  -1   4       33.50       32.74      2.59 o 
  -6  -1   4       26.80       24.85      1.81 o 
  -5  -1   4       66.95      142.02      6.75 o 
  -4  -1   4       39.31       78.33      2.93 o 
  -3  -1   4        9.50       11.30      0.86 o 
  -2  -1   4      827.60      778.40     19.70 o 
  -1  -1   4        0.77        0.01      0.60 o 
   0  -1   4      210.24      178.63      4.90 o 
   1  -1   4     1765.76     1757.31     46.21 o 
   2  -1   4      300.78      296.15      8.86 o 
   3  -1   4      654.55      651.65     18.72 o 
   4  -1   4      631.76      657.96     20.59 o 
   5  -1   4      144.35      154.36      7.37 o 
   6  -1   4        0.70       -1.02      1.73 o 
   7  -1   4       48.14       60.93      8.23 o 
   8  -1   4        9.91        7.11      5.39 o 
   9  -1   4        3.43        5.95      6.45 o 
 -10   0   4        5.84        4.70      6.82 o 
  -9   0   4        1.93        1.98      3.12 o 
  -8   0   4       19.06       18.45      2.35 o 
  -7   0   4        0.01        1.51      2.84 o 
  -6   0   4      972.18      979.27     29.44 o 
  -5   0   4      788.27      830.71     13.82 o 
  -4   0   4        3.87        2.32      0.58 o 
  -3   0   4      201.12      164.37      4.35 o 
  -2   0   4      546.28      491.47     16.24 o 
  -1   0   4      138.49      123.62      4.03 o 
   0   0   4     3018.75     3252.81    109.20 o 
   1   0   4      562.21      587.11     21.51 o 
   2   0   4     1650.78     1654.38     42.05 o 
   3   0   4        9.38       10.58      1.77 o 
   4   0   4        6.33        3.28      1.84 o 
   5   0   4       42.29       41.77      2.94 o 
   6   0   4        1.92        2.07      2.55 o 
   7   0   4      226.38      211.26     15.75 o 
   8   0   4       85.13      113.34     11.20 o 
   9   0   4        0.68        6.78      6.78 o 
 -10   1   4        6.84        1.43      5.93 o 
  -9   1   4       68.48       78.20      6.20 o 
  -8   1   4        4.49        6.20      1.95 o 
  -7   1   4       50.60       52.99      2.39 o 
  -6   1   4      404.22      409.54      9.04 o 
  -5   1   4      106.93      143.42      7.83 o 
  -4   1   4     2784.42     2754.77     71.25 o 
  -3   1   4        1.98        7.44     10.43 o 
  -2   1   4      538.99      524.05     18.55 o 
  -1   1   4     1079.39      970.37     20.58 o 
   0   1   4      150.87      144.51      7.77 o 
   1   1   4     1480.58     1405.99     35.54 o 
   2   1   4      679.07      670.24     18.55 o 
   3   1   4        3.68        4.10      1.77 o 
   4   1   4      143.49      171.26      7.70 o 
   5   1   4        2.29        8.84      2.72 o 
   6   1   4      128.93      127.40     11.01 o 
   7   1   4        1.07        4.44      4.68 o 
   8   1   4       85.23       99.80     11.82 o 
 -10   2   4      100.03       96.11     11.90 o 
  -9   2   4       39.74       37.47      5.36 o 
  -8   2   4       78.16       79.57      3.78 o 
  -7   2   4       26.62       22.35      1.72 o 
  -6   2   4       75.58       73.04      2.58 o 
  -5   2   4       13.26       16.44      0.76 o 
  -4   2   4     6104.21     6100.83    105.66 o 
  -3   2   4      292.70      274.16      5.84 o 
  -2   2   4     2737.01     2577.56     67.78 o 
  -1   2   4     1889.11     1975.10     52.01 o 
   0   2   4       84.15       80.59      5.06 o 
   1   2   4      497.52      447.72     17.18 o 
   2   2   4      460.66      471.83     24.41 o 
   3   2   4      175.51      194.43     12.48 o 
   4   2   4        1.30        4.04      3.34 o 
   5   2   4       17.44       15.98      4.60 o 
   6   2   4        4.48        6.38      4.91 o 
   7   2   4        5.07        2.76      5.74 o 
   8   2   4       49.58       35.72      8.87 o 
 -10   3   4       17.93       10.74      6.45 o 
  -9   3   4      363.65      365.98     34.36 o 
  -8   3   4       28.57       26.24      2.49 o 
  -7   3   4       13.32       11.76      1.31 o 
  -6   3   4      169.73      177.07      7.15 o 
  -5   3   4        0.04       32.00     13.37 o 
  -4   3   4      560.16      546.81     19.23 o 
  -3   3   4        4.39       14.34     14.22 o 
  -2   3   4     2456.45     2600.60     62.21 o 
  -1   3   4       22.84       27.17      3.08 o 
   0   3   4     1194.53     1160.76     38.87 o 
   1   3   4      218.79      185.75      6.60 o 
   2   3   4      307.26      300.21     10.07 o 
   3   3   4      204.76      206.17     12.36 o 
   4   3   4      491.16      477.07     25.95 o 
   5   3   4       79.89       95.24      9.60 o 
   6   3   4       24.30       30.57      8.95 o 
   7   3   4       11.87        6.55      6.30 o 
 -10   4   4       11.37       12.39      6.43 o 
  -9   4   4       43.82       53.62     11.15 o 
  -8   4   4      180.13      269.31     14.12 o 
  -7   4   4     1055.60     1142.41     32.20 o 
  -6   4   4      120.39      117.25      2.95 o 
  -5   4   4       23.64       23.51      1.08 o 
  -4   4   4      147.07      141.41      5.49 o 
  -3   4   4     2136.29     2311.60     66.64 o 
  -2   4   4        9.64       13.83      2.01 o 
  -1   4   4       40.58       50.93      3.53 o 
   0   4   4       83.80       92.42      7.36 o 
   1   4   4       74.70      195.55     12.24 o 
   2   4   4       85.17       77.21      6.76 o 
   3   4   4       40.97       48.66      6.01 o 
   4   4   4      215.35      229.57     15.57 o 
   5   4   4        7.54        7.65      5.43 o 
   6   4   4      106.32       92.92     11.57 o 
   7   4   4       10.22       16.00      8.39 o 
 -10   5   4       14.84       16.35      7.59 o 
  -9   5   4        4.11        0.44      2.29 o 
  -8   5   4      184.58      196.23      7.93 o 
  -7   5   4       89.33       91.05      3.02 o 
  -6   5   4       27.34       28.23      1.45 o 
  -5   5   4       97.87       88.95      3.36 o 
  -4   5   4       48.07       47.43      3.93 o 
  -3   5   4      611.16      604.28     25.93 o 
  -2   5   4      134.45      116.52      7.47 o 
  -1   5   4      371.20      418.93     14.09 o 
   0   5   4      160.14      159.84      6.99 o 
   1   5   4       19.48       30.25      3.86 o 
   2   5   4       44.00       31.31      5.22 o 
   3   5   4        0.30        3.36      4.33 o 
   4   5   4        1.08       29.00      6.84 o 
   5   5   4      269.76      251.01     20.84 o 
   6   5   4      352.93      388.30     29.94 o 
 -10   6   4        2.20        0.00      6.11 o 
  -9   6   4       20.77        7.09      6.92 o 
  -8   6   4       38.15       30.65      2.28 o 
  -7   6   4      142.54      155.03      9.19 o 
  -6   6   4     1065.80     1122.00     32.39 o 
  -5   6   4      397.87      392.03     11.99 o 
  -4   6   4       13.76       10.39      1.70 o 
  -3   6   4        4.94        2.05      1.30 o 
  -2   6   4      122.68      123.56      5.39 o 
  -1   6   4       65.38       64.37      9.76 o 
   0   6   4       14.66       14.18      3.39 o 
   1   6   4       44.76       55.75      6.14 o 
   2   6   4       21.60       24.63      5.93 o 
   3   6   4        0.00        3.13      4.81 o 
   4   6   4       46.24       52.41      8.31 o 
   5   6   4       15.37        9.66      7.94 o 
 -10   7   4       42.90       33.04      5.82 o 
  -9   7   4       41.04       41.77      5.51 o 
  -8   7   4        1.86        0.50      1.72 o 
  -7   7   4        2.48        2.75      1.27 o 
  -6   7   4        0.18        0.72      1.57 o 
  -5   7   4       48.73       55.16      3.34 o 
  -4   7   4       20.91       27.16      2.83 o 
  -3   7   4        2.89        0.63      1.89 o 
  -2   7   4       27.07       31.55      3.20 o 
  -1   7   4        1.30        3.70      4.95 o 
   0   7   4       39.20       37.56      6.74 o 
   1   7   4       22.57       19.17      5.39 o 
   2   7   4       71.09       75.43      9.52 o 
   3   7   4        1.20        7.44      6.47 o 
   4   7   4       24.40       11.69      7.79 o 
   5   7   4       33.37       31.47      9.68 o 
 -10   8   4        0.85        7.23      6.47 o 
  -9   8   4       10.59       12.82      4.25 o 
  -8   8   4       58.38       68.94      6.34 o 
  -7   8   4      151.26      171.60      7.16 o 
  -6   8   4        0.44        1.92      2.37 o 
  -5   8   4      314.36      343.09     22.23 o 
  -4   8   4      422.62      423.00     29.38 o 
  -3   8   4       66.20       66.48      5.31 o 
  -2   8   4       14.11        9.04      3.17 o 
  -1   8   4       14.36       54.66      9.47 o 
   0   8   4       21.61       35.20      5.80 o 
   1   8   4       52.49       44.37      8.19 o 
   2   8   4        0.38       -0.95      4.95 o 
   3   8   4      110.66      105.41     12.55 o 
  -9   9   4        0.40       -2.01      5.14 o 
  -8   9   4        0.45        0.12      2.63 o 
  -7   9   4       66.85       69.50     18.79 o 
  -6   9   4       14.00       21.81      5.22 o 
  -5   9   4        3.26        8.44      2.77 o 
  -4   9   4       23.78       27.90      5.82 o 
  -2   9   4       61.29       66.33      5.56 o 
  -1   9   4       20.57       19.61      6.01 o 
   0   9   4       26.83       29.21      7.42 o 
   1   9   4        6.84       -3.27      5.84 o 
   2   9   4       43.47       34.95      8.52 o 
  -8  10   4        0.33       -0.74      3.99 o 
  -7  10   4       62.22       86.07     12.43 o 
  -6  10   4       18.30       14.78      3.64 o 
  -5  10   4        0.05       -2.25      2.86 o 
  -4  10   4        4.63        3.25      4.19 o 
  -2  10   4      178.46      184.61     16.35 o 
  -1  10   4        0.27        1.39      6.24 o 
   0  10   4       14.69       16.25      7.19 o 
   1  10   4        3.66       -5.14     10.28 o 
  -6  11   4       48.00       47.29      9.66 o 
  -5  11   4        0.66        1.84      5.82 o 
  -4  11   4        0.97       -1.64      4.89 o 
  -3  11   4        6.95       -2.55      7.90 o 
  -2  11   4        0.82        0.93      6.72 o 
  -1  11   4       53.84       54.02     10.47 o 
  -1 -11   5        1.43       12.17      8.04 o 
   0 -11   5        2.39        2.09      7.17 o 
   1 -11   5        7.12        8.62      6.98 o 
   2 -11   5       14.98        8.85      6.76 o 
   3 -11   5       14.51       12.52      6.72 o 
   4 -11   5        1.72        1.84      5.97 o 
   5 -11   5       13.55       15.42      7.48 o 
  -3 -10   5       56.05       47.25      8.98 o 
  -2 -10   5       18.49       14.94      7.03 o 
  -1 -10   5        3.68       20.87      8.95 o 
   0 -10   5       20.32       10.22      6.26 o 
   1 -10   5       21.84       41.08      7.48 o 
   2 -10   5       23.08       34.72      8.17 o 
   3 -10   5       19.82       26.57      6.24 o 
   4 -10   5        0.46        2.96      5.47 o 
   5 -10   5        1.34        0.23      7.86 o 
   6 -10   5       14.55       12.85      6.86 o 
  -4  -9   5       54.40       67.04     11.96 o 
  -3  -9   5        0.28       -8.25      8.25 o 
  -2  -9   5      225.71      212.36     18.43 o 
  -1  -9   5      250.77      265.82     19.45 o 
   0  -9   5      146.81      154.51     12.40 o 
   1  -9   5        6.56        5.39      4.68 o 
   2  -9   5      133.59      123.78     11.45 o 
   3  -9   5       11.73        2.07      6.20 o 
   4  -9   5        0.36       15.79      5.41 o 
   5  -9   5        0.21       -0.23      4.44 o 
   6  -9   5       35.97       22.10      6.57 o 
   7  -9   5        0.00        2.38      5.43 o 
  -5  -8   5        8.25       10.62      4.17 o 
  -4  -8   5        8.57        8.15      7.05 o 
  -3  -8   5       26.96       22.24      6.01 o 
  -2  -8   5       52.57       57.26      8.40 o 
  -1  -8   5        0.02       -1.62      3.92 o 
   0  -8   5        6.18        6.09      4.46 o 
   1  -8   5       56.90       56.73      5.12 o 
   2  -8   5        0.08       -1.63      1.67 o 
   3  -8   5       64.61       54.44      4.64 o 
   4  -8   5       80.71       60.29      8.67 o 
   5  -8   5        5.16        1.96      2.51 o 
   6  -8   5        3.31        1.53      3.47 o 
   7  -8   5        0.64       -2.51      2.65 o 
   8  -8   5        0.05        0.89      3.66 o 
  -6  -7   5        0.15        3.56      4.89 o 
  -5  -7   5       63.24       55.54      4.91 o 
  -4  -7   5       83.69       81.65     11.02 o 
  -3  -7   5      243.60      210.77     16.16 o 
  -2  -7   5       90.05       87.14      8.42 o 
  -1  -7   5       59.11       55.24      9.35 o 
   0  -7   5      569.31      600.14     19.40 o 
   1  -7   5       73.90       74.46      6.22 o 
   2  -7   5        9.32        8.17      1.65 o 
   3  -7   5       30.01       20.78      2.00 o 
   4  -7   5        0.02       56.36      3.02 o 
   5  -7   5      108.07       88.84      9.33 o 
   6  -7   5       94.86       80.00     14.92 o 
   7  -7   5       88.34       63.01      9.08 o 
   8  -7   5       14.02       11.01      5.38 o 
  -7  -6   5       40.90       37.20      7.91 o 
  -6  -6   5       27.31       17.08      3.87 o 
  -5  -6   5      120.00      120.15     28.48 o 
  -4  -6   5       14.68       14.06      2.53 o 
  -3  -6   5      139.19      128.92      5.99 o 
  -2  -6   5      414.45      403.31      9.81 o 
  -1  -6   5      192.86      233.98     16.07 o 
   0  -6   5        8.85       14.06      2.10 o 
   1  -6   5       12.91       21.14      2.20 o 
   2  -6   5        0.48        0.26      1.00 o 
   3  -6   5       56.40       47.55      2.94 o 
   4  -6   5        7.61        5.02      3.05 o 
   5  -6   5       37.00       43.14      5.45 o 
   6  -6   5        2.19        5.02      3.92 o 
   7  -6   5        5.97        6.40      6.40 o 
   8  -6   5       36.69       19.92      6.05 o 
   9  -6   5        4.96        2.28      5.22 o 
  -8  -5   5        5.67        5.75      4.28 o 
  -7  -5   5        2.49        4.17      6.69 o 
  -6  -5   5       49.20       35.14      3.87 o 
  -5  -5   5       43.31       42.49      3.99 o 
  -4  -5   5        2.37       12.08      2.34 o 
  -3  -5   5      939.43      968.30     27.58 o 
  -2  -5   5      326.46      339.10      7.72 o 
  -1  -5   5      375.05      377.65      9.06 o 
   0  -5   5       15.70       14.79      1.43 o 
   1  -5   5      593.37      553.35     23.99 o 
   2  -5   5      181.89      171.73      7.67 o 
   3  -5   5       11.30       12.78      0.83 o 
   4  -5   5        2.74       12.72      2.67 o 
   5  -5   5        5.39        5.70      3.73 o 
   6  -5   5       50.46       38.46      6.90 o 
   7  -5   5        3.65        1.12      3.83 o 
   8  -5   5       32.12       22.01      6.43 o 
   9  -5   5       35.40       42.12      8.85 o 
  -9  -4   5       14.43       22.04      5.80 o 
  -8  -4   5        0.00       -0.41      3.40 o 
  -7  -4   5      205.79      202.38     10.15 o 
  -6  -4   5        1.26       -0.92      4.83 o 
  -5  -4   5      236.72      216.77      6.88 o 
  -4  -4   5       72.95       72.32      2.61 o 
  -3  -4   5       10.72        7.96      1.16 o 
  -2  -4   5       13.37       16.41      1.96 o 
  -1  -4   5      403.57      473.70     10.22 o 
   0  -4   5       60.55       88.27      4.50 o 
   1  -4   5       79.99       87.07      3.39 o 
   2  -4   5        2.55        3.40      0.83 o 
   3  -4   5        0.02       -0.39      0.65 o 
   4  -4   5        0.02       -0.71      0.96 o 
   5  -4   5       34.20       38.63      1.71 o 
   6  -4   5       41.83       43.61      2.41 o 
   7  -4   5       19.78       25.45      5.78 o 
   8  -4   5       11.27       10.09      5.41 o 
   9  -4   5       12.84       13.33      6.43 o 
  -9  -3   5       14.25        5.60     11.08 o 
  -8  -3   5        4.41        5.46      3.10 o 
  -7  -3   5        0.95       -2.67      2.90 o 
  -6  -3   5      184.42      167.35      8.30 o 
  -5  -3   5      220.28      236.59      5.49 o 
  -4  -3   5       29.68       50.94      2.24 o 
  -3  -3   5       16.24       73.64     42.88 o 
  -2  -3   5     2203.38     2299.53     47.52 o 
  -1  -3   5      481.86      492.33     12.92 o 
   0  -3   5      598.05      532.23     12.29 o 
   1  -3   5       10.82       14.40      0.96 o 
   2  -3   5      101.76      113.03      3.56 o 
   3  -3   5        6.35        1.84      1.13 o 
   4  -3   5        9.21       10.09      1.78 o 
   5  -3   5       60.61       61.95      5.92 o 
   6  -3   5      139.84      142.46      5.43 o 
   7  -3   5       28.83       27.16      5.20 o 
   8  -3   5       33.02       26.10      7.90 o 
   9  -3   5        0.58        9.20      6.30 o 
 -10  -2   5       32.34       27.53      8.17 o 
  -9  -2   5       16.72       12.94      4.20 o 
  -8  -2   5        7.23        7.75      4.26 o 
  -7  -2   5       13.20       10.61      2.17 o 
  -6  -2   5       79.50       61.73      4.27 o 
  -5  -2   5       91.70       87.21      2.80 o 
  -4  -2   5       98.78       85.88      2.47 o 
  -3  -2   5     1846.99     1864.09     35.53 o 
  -2  -2   5       87.39       95.22      3.38 o 
  -1  -2   5     1268.38     1253.61     32.20 o 
   0  -2   5        3.28       14.63      0.94 o 
   1  -2   5        6.44      187.86     48.18 o 
   2  -2   5      104.95       79.10      4.27 o 
   3  -2   5       19.85       19.30      1.04 o 
   4  -2   5        4.84        8.53      2.31 o 
   5  -2   5      256.90      260.33      7.23 o 
   6  -2   5      177.82      188.24      7.31 o 
   7  -2   5      236.50      218.72     16.40 o 
   8  -2   5       36.02       26.22      6.80 o 
   9  -2   5       10.36        0.75      5.91 o 
 -10  -1   5        6.39        0.00      5.87 o 
  -9  -1   5       13.41        7.05      3.19 o 
  -8  -1   5        0.38        4.63      4.12 o 
  -7  -1   5        2.14        1.90      1.87 o 
  -6  -1   5      214.95      219.82      6.77 o 
  -5  -1   5      566.97      565.40     14.29 o 
  -4  -1   5       68.45      100.71      3.78 o 
  -3  -1   5     1046.86      989.46     22.52 o 
  -2  -1   5       96.84      100.69      2.97 o 
  -1  -1   5        0.02        1.47      0.79 o 
   0  -1   5       63.45       50.66      1.68 o 
   1  -1   5     1793.24     1780.23     56.70 o 
   2  -1   5      227.44      233.02     23.34 o 
   3  -1   5      128.66      131.43     12.95 o 
   4  -1   5       83.56      105.11      7.19 o 
   5  -1   5       58.81       70.83      9.14 o 
   6  -1   5        0.43        3.85      5.84 o 
   7  -1   5       30.20       43.72      8.71 o 
   8  -1   5      219.63      240.62     21.47 o 
   9  -1   5        1.12       -4.73      9.70 o 
 -10   0   5       11.13       16.27      6.61 o 
  -9   0   5       60.25       58.57      4.23 o 
  -8   0   5       51.50       49.77      3.09 o 
  -7   0   5      143.13      143.90      5.51 o 
  -6   0   5       64.98       62.67      2.88 o 
  -5   0   5       93.36      100.47      2.52 o 
  -4   0   5      744.17      753.45     11.72 o 
  -3   0   5       74.01       69.87      1.64 o 
  -2   0   5       56.94       50.23      1.59 o 
  -1   0   5      730.71      722.11     14.82 o 
   0   0   5     1012.40     1050.27     30.01 o 
   1   0   5      148.79      152.57      6.35 o 
   2   0   5      191.72      164.27      5.98 o 
   3   0   5       38.76       33.28      3.81 o 
   4   0   5      515.08      509.73     18.51 o 
   5   0   5        0.94        2.11      3.52 o 
   6   0   5        0.56        1.43      4.06 o 
   7   0   5       45.31       33.40      7.07 o 
   8   0   5        7.48        6.69      6.45 o 
 -10   1   5       44.53       26.31      7.82 o 
  -9   1   5        5.46        5.79      1.97 o 
  -8   1   5      108.44       98.85      3.90 o 
  -7   1   5       43.46       47.56      2.42 o 
  -6   1   5        2.44        6.73      1.91 o 
  -5   1   5      601.42      588.09     15.09 o 
  -4   1   5      134.84      169.91      4.76 o 
  -3   1   5       48.96       34.48      1.34 o 
  -2   1   5      112.72      118.01      6.85 o 
  -1   1   5      750.43      756.09     17.36 o 
   0   1   5     1832.61     1854.18     47.83 o 
   1   1   5      809.13      795.37     21.62 o 
   2   1   5      891.91      869.57     24.70 o 
   3   1   5        2.22        2.09      2.35 o 
   4   1   5       72.79       82.62      8.44 o 
   5   1   5        0.01       14.01      4.99 o 
   6   1   5       76.86       77.67      9.70 o 
   7   1   5        0.65        7.63      5.66 o 
   8   1   5       46.38       40.30     10.26 o 
 -10   2   5        2.05       -3.62      3.62 o 
  -9   2   5       50.85       56.92     15.86 o 
  -8   2   5       61.58       71.86      5.23 o 
  -7   2   5      129.14      119.51      4.25 o 
  -6   2   5       35.11       46.42      1.55 o 
  -5   2   5      772.91      756.15     20.09 o 
  -4   2   5       12.98       11.83      1.22 o 
  -3   2   5     3776.14     3786.15    130.33 o 
  -2   2   5       16.00       10.05      0.86 o 
  -1   2   5     2032.57     1945.46     48.66 o 
   0   2   5       35.56       27.04      2.55 o 
   1   2   5      301.72      323.94     10.06 o 
   2   2   5     1128.10     1170.28     32.46 o 
   3   2   5      271.63      241.57     12.11 o 
   4   2   5        0.72        1.18      3.32 o 
   5   2   5       16.59       19.71      5.29 o 
   6   2   5        6.32        2.69      4.89 o 
   7   2   5        5.00       -1.24      6.22 o 
   8   2   5       47.58       58.94     10.39 o 
 -10   3   5      262.20      272.35     18.70 o 
  -9   3   5       42.85       31.87      6.16 o 
  -8   3   5      204.63      215.42      7.78 o 
  -7   3   5       31.95       31.49      1.80 o 
  -6   3   5       78.49       78.07      3.96 o 
  -5   3   5      307.28      291.53     11.29 o 
  -4   3   5        5.50       17.85      4.66 o 
  -3   3   5      110.78      101.31      6.14 o 
  -2   3   5       62.02       74.17      4.31 o 
  -1   3   5     1129.49     1145.35     37.80 o 
   0   3   5      221.52      202.73      7.45 o 
   1   3   5      330.15      319.79     11.56 o 
   2   3   5        0.05        0.82      1.61 o 
   3   3   5      212.50      217.69     12.82 o 
   4   3   5      210.49      225.55     14.61 o 
   5   3   5        3.10       23.61      5.84 o 
   6   3   5       39.55       34.64      7.19 o 
   7   3   5        3.85       12.08      7.05 o 
 -10   4   5        4.78        4.86      3.21 o 
  -9   4   5       69.30       81.36      6.09 o 
  -8   4   5      406.92      441.20     12.51 o 
  -7   4   5        0.49        0.35      3.11 o 
  -6   4   5       58.67       53.28      2.65 o 
  -5   4   5        2.84        2.38      0.60 o 
  -4   4   5      118.86      139.51      5.23 o 
  -3   4   5       90.35       95.44      6.01 o 
  -2   4   5       27.45       31.45      2.09 o 
  -1   4   5      166.94      161.72      8.72 o 
   0   4   5        0.14        1.07      1.70 o 
   1   4   5       26.16       30.59      3.19 o 
   2   4   5        5.13       11.07      3.54 o 
   3   4   5      111.57      108.74      9.87 o 
   4   4   5        1.71        1.70      4.35 o 
   5   4   5        8.69       11.05      6.14 o 
   6   4   5       80.05       75.66     12.77 o 
   7   4   5       45.62       31.72     13.45 o 
 -10   5   5        2.17        5.68      6.16 o 
  -9   5   5       88.17       76.74      5.33 o 
  -8   5   5       56.92       50.19      3.59 o 
  -7   5   5      308.17      311.67      8.95 o 
  -6   5   5     1086.75     1058.67     44.62 o 
  -5   5   5       70.29       80.41      2.60 o 
  -4   5   5      228.31      248.21      7.64 o 
  -3   5   5        0.00        1.36      1.62 o 
  -2   5   5        9.65        7.70      1.69 o 
  -1   5   5      125.52      115.01     11.54 o 
   0   5   5       16.92       16.17      2.75 o 
   1   5   5       14.47       20.89      3.67 o 
   2   5   5        6.55        6.38      3.79 o 
   3   5   5        6.45        2.16      5.26 o 
   4   5   5       19.76       13.12      5.35 o 
   5   5   5       44.61       39.78      8.17 o 
   6   5   5        8.93       13.31     10.05 o 
 -10   6   5       10.51       16.06      4.49 o 
  -9   6   5        7.06        1.05      7.42 o 
  -8   6   5       86.18       74.12      4.78 o 
  -7   6   5       48.40       46.99      4.11 o 
  -6   6   5        9.98       10.64      2.12 o 
  -5   6   5      890.84      887.80     28.82 o 
  -4   6   5      927.16      930.08     31.90 o 
  -3   6   5       37.20       36.04      3.51 o 
  -2   6   5        8.06        2.44      2.21 o 
  -1   6   5       41.04      102.96     15.02 o 
   0   6   5      120.02      267.21     18.29 o 
   1   6   5       17.52       16.67      5.87 o 
   2   6   5      160.33      155.49     12.05 o 
   3   6   5       13.76        9.12      5.53 o 
   4   6   5       14.68       11.46      7.07 o 
   5   6   5        7.31        7.44      6.94 o 
 -10   7   5        9.60       12.11      4.46 o 
  -9   7   5       20.55       15.85      4.42 o 
  -8   7   5        2.93        2.01      2.09 o 
  -7   7   5       84.82       74.61      4.04 o 
  -6   7   5       99.60      103.25      5.33 o 
  -5   7   5       31.01       30.15      4.02 o 
  -4   7   5      365.21      362.51     20.88 o 
  -3   7   5       25.54       20.90      2.60 o 
  -2   7   5      262.55      288.29     31.58 o 
  -1   7   5        4.87        4.41      3.25 o 
   0   7   5       75.01       51.01      7.03 o 
   1   7   5      140.68      135.47     10.72 o 
   2   7   5      250.30      243.13     17.91 o 
   3   7   5        4.06        5.29      5.53 o 
   4   7   5      111.55      101.86     13.77 o 
  -9   8   5       12.56       19.26      7.61 o 
  -8   8   5        7.81        6.12      3.07 o 
  -7   8   5       28.20       29.13      4.12 o 
  -6   8   5       16.63       13.20      3.07 o 
  -5   8   5      310.04      326.59     11.79 o 
  -4   8   5      619.36      635.78     34.32 o 
  -3   8   5       20.96       16.26      3.95 o 
  -2   8   5      105.40       94.46      9.33 o 
  -1   8   5        7.04        2.55      3.71 o 
   0   8   5        0.82        1.64      4.41 o 
   1   8   5        2.91        3.98      5.39 o 
   2   8   5       75.99       80.14     10.51 o 
   3   8   5       94.49       75.50     13.52 o 
  -9   9   5       15.10        3.12      3.47 o 
  -8   9   5        6.20        9.71      3.84 o 
  -7   9   5        3.42        0.91      5.40 o 
  -6   9   5       44.80       52.32      4.93 o 
  -5   9   5        3.16        8.50      4.60 o 
  -4   9   5      111.35      109.33     17.02 o 
  -3   9   5       52.68       58.90      6.99 o 
  -2   9   5      330.40      376.57     22.53 o 
  -1   9   5       74.50       84.08     10.95 o 
   0   9   5        8.26        4.89      5.80 o 
   1   9   5        7.11        2.34      6.09 o 
   2   9   5       13.86        7.81      7.36 o 
  -8  10   5        0.12       -4.14      6.22 o 
  -7  10   5        0.01       -3.27      3.27 o 
  -6  10   5        1.79        0.23      4.83 o 
  -5  10   5        3.96        8.77      5.08 o 
  -3  10   5      119.49      112.80     11.22 o 
  -2  10   5        7.78       12.73      8.56 o 
  -1  10   5        0.44       -2.32      6.03 o 
   0  10   5        3.35       27.21      8.15 o 
  -5  11   5        3.95       16.44      8.79 o 
  -3  11   5       28.99       34.58      8.37 o 
   0 -11   6       38.14       42.91      9.29 o 
   1 -11   6        4.25        3.73      7.44 o 
   2 -11   6        6.50        2.32      6.26 o 
   3 -11   6       14.64        1.14      6.20 o 
   4 -11   6        0.03       -2.03      5.89 o 
  -3 -10   6        7.64       16.35     10.09 o 
  -2 -10   6      109.99       94.15     12.75 o 
  -1 -10   6       34.20       32.03      8.06 o 
   0 -10   6       13.21       14.20      7.21 o 
   1 -10   6        0.59       11.65      6.53 o 
   2 -10   6       74.44       75.93      9.97 o 
   3 -10   6        0.03        2.96      5.24 o 
   4 -10   6        4.89       10.98      5.82 o 
   5 -10   6       13.56       15.23      6.18 o 
   6 -10   6        0.01        6.11      6.55 o 
  -4  -9   6        8.43       13.24      6.63 o 
  -3  -9   6        5.30       13.41      5.82 o 
  -2  -9   6        3.03       -0.23      5.22 o 
  -1  -9   6       29.18       23.82      6.24 o 
   0  -9   6       69.70       71.95      7.96 o 
   1  -9   6       21.08       17.27      5.37 o 
   2  -9   6       15.16       12.93      7.15 o 
   3  -9   6        4.18       15.19      5.45 o 
   4  -9   6      117.42      119.52     12.30 o 
   5  -9   6        2.25        2.40      5.02 o 
   6  -9   6        1.28        4.10      7.34 o 
   7  -9   6       16.52        1.72      5.82 o 
  -5  -8   6       39.14       33.91      7.67 o 
  -4  -8   6       30.57       22.66      6.16 o 
  -3  -8   6      225.33      217.24     16.21 o 
  -2  -8   6       13.59        2.05      4.33 o 
  -1  -8   6      237.96      284.76     19.45 o 
   0  -8   6      558.61      574.52     43.96 o 
   1  -8   6       30.40       34.84     12.78 o 
   2  -8   6       17.41       22.74      5.29 o 
   3  -8   6      267.18      256.97     16.38 o 
   4  -8   6       38.42       23.97      1.91 o 
   5  -8   6       20.23       18.14      3.11 o 
   6  -8   6       11.97       -2.80      4.73 o 
   7  -8   6        5.26        1.52      5.90 o 
   8  -8   6        3.20        5.66      6.09 o 
  -6  -7   6       11.44       10.09      5.93 o 
  -5  -7   6       44.02       46.87      8.07 o 
  -4  -7   6        0.40       10.77      3.36 o 
  -3  -7   6      227.44      242.43     14.08 o 
  -2  -7   6       32.62       31.65      7.34 o 
  -1  -7   6     1111.54     1187.54     35.57 o 
   0  -7   6        0.54        0.00      2.15 o 
   1  -7   6       57.28       56.14      3.50 o 
   2  -7   6      614.17      600.87     28.99 o 
   3  -7   6       12.66       21.63      4.21 o 
   4  -7   6        1.72       33.82      6.36 o 
   5  -7   6      204.51      166.75      8.91 o 
   6  -7   6       29.14       21.37      3.62 o 
   7  -7   6        0.27       -1.92      3.15 o 
   8  -7   6        0.32        2.02      3.77 o 
  -7  -6   6       92.41       69.02      8.09 o 
  -6  -6   6       23.15       11.88      3.26 o 
  -5  -6   6        8.94        7.98      2.37 o 
  -4  -6   6        0.56       -0.73      2.62 o 
  -3  -6   6       32.69       26.50      1.90 o 
  -2  -6   6       10.31        9.21      2.15 o 
  -1  -6   6      374.92      402.00      8.93 o 
   0  -6   6      325.61      333.11      7.26 o 
   1  -6   6       88.66       85.84      5.61 o 
   2  -6   6      156.44      153.72     13.33 o 
   3  -6   6        6.23        6.59      3.50 o 
   4  -6   6       13.40       11.92      4.12 o 
   5  -6   6        0.91       -3.25      3.25 o 
   6  -6   6        0.07       -1.53      3.71 o 
   7  -6   6       20.53       10.86      4.87 o 
   8  -6   6        0.64       -2.92      7.42 o 
  -8  -5   6        5.78        8.24      4.23 o 
  -7  -5   6      119.82      108.50      9.09 o 
  -6  -5   6       64.25       60.06      5.07 o 
  -5  -5   6       87.11       83.55     10.88 o 
  -4  -5   6      102.91      106.02      3.74 o 
  -3  -5   6        4.21       15.60      3.10 o 
  -2  -5   6        0.17        1.97      1.32 o 
  -1  -5   6      129.79      121.86      5.55 o 
   0  -5   6       80.30       75.12      2.52 o 
   1  -5   6      249.47      234.24      9.78 o 
   2  -5   6      180.52      166.52      5.32 o 
   3  -5   6      205.07      208.82      5.99 o 
   4  -5   6        5.58       11.36      3.71 o 
   5  -5   6        9.93       11.90      4.19 o 
   6  -5   6       28.44       28.76      3.15 o 
   7  -5   6        0.16        4.08      6.57 o 
   8  -5   6        2.15        5.31      5.99 o 
  -9  -4   6       25.21       27.71      4.83 o 
  -8  -4   6       36.54       29.50      5.37 o 
  -7  -4   6       60.50       55.06      5.79 o 
  -6  -4   6       11.09        8.20      2.32 o 
  -5  -4   6        1.65        0.44      1.44 o 
  -4  -4   6       11.23       10.26      1.38 o 
  -3  -4   6       34.17       31.74      1.63 o 
  -2  -4   6      678.94      737.53     13.49 o 
  -1  -4   6        2.28        4.58      1.02 o 
   0  -4   6        2.84       14.27      1.79 o 
   1  -4   6        7.90       19.71      6.39 o 
   2  -4   6       59.29       51.99      2.97 o 
   3  -4   6      218.94      234.67      6.88 o 
   4  -4   6        1.71        0.51      1.36 o 
   5  -4   6       31.14       27.14      1.96 o 
   6  -4   6        4.43        5.32      2.21 o 
   7  -4   6        2.71        1.16      4.41 o 
   8  -4   6       29.78       30.66      8.25 o 
   9  -4   6        3.54        0.48      6.45 o 
  -9  -3   6       50.21       56.78      6.43 o 
  -8  -3   6        3.99        1.71      3.11 o 
  -7  -3   6       38.15       32.68      3.38 o 
  -6  -3   6      389.10      392.05     10.29 o 
  -5  -3   6       27.08       29.20      2.06 o 
  -4  -3   6      713.53      778.33     19.48 o 
  -3  -3   6      134.26      163.85      3.92 o 
  -2  -3   6       23.40       34.93     22.78 o 
  -1  -3   6      113.98      111.08      5.13 o 
   0  -3   6       54.52       46.23      2.39 o 
   1  -3   6       49.06       41.99      2.03 o 
   2  -3   6      771.57      774.43     18.58 o 
   3  -3   6      549.35      567.40     13.73 o 
   4  -3   6      184.69      200.36      9.78 o 
   5  -3   6        4.90        5.21      1.48 o 
   6  -3   6        0.74        1.16      1.74 o 
   7  -3   6        0.19        5.68      6.86 o 
   8  -3   6        1.64       -0.25      5.29 o 
 -10  -2   6        0.04       -0.70      6.32 o 
  -9  -2   6       40.67       38.80      4.81 o 
  -8  -2   6       97.10      100.70      5.88 o 
  -7  -2   6       59.72       51.14      3.83 o 
  -6  -2   6      134.75      126.13      5.02 o 
  -5  -2   6      234.61      208.53      4.73 o 
  -4  -2   6      152.52      155.22      3.75 o 
  -3  -2   6      107.94       93.54      3.67 o 
  -2  -2   6     3989.20     4224.71    119.54 o 
  -1  -2   6       93.31      108.91      9.37 o 
   0  -2   6       19.80       20.22      1.46 o 
   1  -2   6      722.54      753.42     20.06 o 
   2  -2   6      298.67      283.55      8.45 o 
   3  -2   6      836.59      847.91     20.03 o 
   4  -2   6     1443.88     1499.92     34.19 o 
   5  -2   6       23.48       13.02      4.19 o 
   6  -2   6        0.11        8.75      2.76 o 
   7  -2   6        4.00        9.80      5.04 o 
   8  -2   6        2.42        4.12      5.60 o 
 -10  -1   6       18.82       15.77      7.52 o 
  -9  -1   6       13.33       13.08      6.25 o 
  -8  -1   6       12.50       12.32      2.26 o 
  -7  -1   6        8.53        8.32      5.32 o 
  -6  -1   6       36.82       30.76      2.37 o 
  -5  -1   6       81.24       78.41      2.53 o 
  -4  -1   6      146.53      147.75      3.54 o 
  -3  -1   6      119.62       98.02      2.31 o 
  -2  -1   6       16.07       18.22      1.06 o 
  -1  -1   6        1.36        1.42      0.85 o 
   0  -1   6     3160.66     3284.80     76.26 o 
   1  -1   6      239.36      203.80      5.67 o 
   2  -1   6      685.99      682.59     15.86 o 
   3  -1   6       40.31       44.67      4.96 o 
   4  -1   6      504.19      557.91     36.71 o 
   5  -1   6      259.19      267.40     15.61 o 
   6  -1   6      635.12      693.48     38.59 o 
   7  -1   6        1.50       -5.06      5.06 o 
   8  -1   6        3.21       12.02      6.86 o 
 -10   0   6       66.72       59.34     10.88 o 
  -9   0   6        0.53       -0.60      2.79 o 
  -8   0   6        5.61        3.67      1.41 o 
  -7   0   6       14.73       16.87      1.80 o 
  -6   0   6       31.36       32.00      1.61 o 
  -5   0   6      123.28      115.32      3.96 o 
  -4   0   6       14.67       13.43      0.93 o 
  -3   0   6      286.41      250.58      6.93 o 
  -2   0   6        0.21        1.21      4.80 o 
  -1   0   6        1.62        7.22      3.24 o 
   0   0   6      180.06      205.39      5.99 o 
   1   0   6      170.37      151.14      7.17 o 
   2   0   6      287.48      297.85     10.40 o 
   3   0   6      143.81      143.49      9.14 o 
   4   0   6       30.40       24.28      3.36 o 
   5   0   6      235.29      232.64     15.88 o 
   6   0   6       43.04       44.88      6.94 o 
   7   0   6       77.47       56.69      8.77 o 
   8   0   6       34.63       36.38      9.41 o 
 -10   1   6       79.69       72.41     13.51 o 
  -9   1   6      189.36      188.25     15.75 o 
  -8   1   6        4.62        2.31      1.30 o 
  -7   1   6       53.45       54.02      2.14 o 
  -6   1   6       10.39        9.46      1.42 o 
  -5   1   6        6.18       27.31      3.68 o 
  -4   1   6       30.02       23.80      1.23 o 
  -3   1   6      728.08      722.02     25.56 o 
  -2   1   6        3.33        1.28      1.06 o 
  -1   1   6       97.83       89.10      3.89 o 
   0   1   6      136.35      130.92      4.43 o 
   1   1   6      912.79      970.28     27.03 o 
   2   1   6       25.63       29.47      3.26 o 
   3   1   6        0.81        3.02      2.31 o 
   4   1   6        8.57       14.14      3.94 o 
   5   1   6       70.08      168.22     14.97 o 
   6   1   6       19.50       12.29      5.06 o 
   7   1   6      123.54      159.40     15.80 o 
   8   1   6       18.04        2.24      7.23 o 
 -10   2   6        0.03        5.64      4.96 o 
  -9   2   6      198.73      268.77     14.81 o 
  -8   2   6      334.65      365.86      7.79 o 
  -7   2   6        4.46        4.34      1.72 o 
  -6   2   6       82.19       69.70      3.19 o 
  -5   2   6       22.40       18.24      2.64 o 
  -4   2   6        1.68        2.20      1.66 o 
  -3   2   6     1149.77     1289.13     44.13 o 
  -2   2   6       26.89       32.50      1.66 o 
  -1   2   6      109.37      150.70      8.56 o 
   0   2   6      219.92      256.85     11.02 o 
   1   2   6      224.83      213.44     10.59 o 
   2   2   6        8.87       11.10      2.75 o 
   3   2   6        3.14        1.02      2.26 o 
   4   2   6       44.29       41.96      5.89 o 
   5   2   6       40.88       33.67      6.70 o 
   6   2   6        4.29        3.17      5.35 o 
   7   2   6        5.86       28.02     10.67 o 
 -10   3   6       95.99       95.84      7.57 o 
  -9   3   6        5.56        2.09      4.01 o 
  -8   3   6       57.42       57.61      3.93 o 
  -7   3   6       41.06       33.02      4.00 o 
  -6   3   6       37.70       32.57      3.27 o 
  -5   3   6      572.88      582.04     11.11 o 
  -4   3   6       40.64       65.21      7.70 o 
  -3   3   6     1334.85     1491.30     71.58 o 
  -2   3   6      783.74      791.84     18.05 o 
  -1   3   6      476.53      500.55     12.03 o 
   0   3   6      444.76      418.09     12.78 o 
   1   3   6       83.12       73.83      4.34 o 
   2   3   6       49.05       42.01      3.84 o 
   3   3   6        0.04       -1.64      3.50 o 
   4   3   6        2.79       -0.48      5.22 o 
   5   3   6        1.14        5.55      4.83 o 
   6   3   6        1.21       -5.41      8.37 o 
   7   3   6        1.58       -7.77      7.77 o 
 -10   4   6        6.63        8.62      3.78 o 
  -9   4   6       21.86       24.54      4.09 o 
  -8   4   6       33.63       32.05      3.48 o 
  -7   4   6       19.97       17.89      2.30 o 
  -6   4   6       10.99       15.97      2.06 o 
  -5   4   6       85.45       74.78      4.48 o 
  -4   4   6        4.30        1.18      1.07 o 
  -3   4   6        9.10       12.40      1.51 o 
  -2   4   6      277.47      304.55      9.44 o 
  -1   4   6     1673.56     1746.46     51.53 o 
   0   4   6       32.71       24.83      3.23 o 
   1   4   6      320.36      400.90     15.80 o 
   2   4   6        1.19        3.96      3.73 o 
   3   4   6       13.59       15.13      4.73 o 
   4   4   6       21.05        7.19      5.04 o 
   5   4   6       36.41       28.57      9.04 o 
 -10   5   6        7.57        8.80      5.19 o 
  -9   5   6       51.83       52.16      6.03 o 
  -8   5   6       60.11       52.64      4.18 o 
  -7   5   6        4.55        3.46      1.77 o 
  -6   5   6       14.73       20.52      4.12 o 
  -5   5   6       89.47       92.52      6.01 o 
  -4   5   6      358.97      344.43     16.21 o 
  -3   5   6      124.48      111.89      3.68 o 
  -2   5   6      314.71      332.88     15.44 o 
  -1   5   6      269.77      265.91     15.37 o 
   0   5   6        0.19        5.19      3.16 o 
   1   5   6      435.85      456.42     22.24 o 
   2   5   6       38.80       44.01      7.32 o 
   3   5   6       23.75       25.97      5.97 o 
   4   5   6        0.44       12.33      6.05 o 
   5   5   6       10.94       10.59      7.63 o 
 -10   6   6       10.60       10.98      4.72 o 
  -9   6   6        5.48        5.65      2.96 o 
  -8   6   6        2.29        1.51      2.70 o 
  -7   6   6       14.30       14.54      0.82 o 
  -6   6   6        7.93        9.05      1.26 o 
  -5   6   6       13.91       13.25      1.56 o 
  -4   6   6      108.80      110.63      3.77 o 
  -3   6   6        2.34        2.49      1.65 o 
  -2   6   6       21.55       50.69     38.42 o 
  -1   6   6       10.39        6.79      2.48 o 
   0   6   6      388.24      432.90     21.92 o 
   1   6   6        0.26      111.44     14.59 o 
   2   6   6        8.62       15.84      7.34 o 
   3   6   6      164.19      182.63     15.56 o 
   4   6   6        0.05       10.47      7.30 o 
   5   6   6       25.66       31.67     10.90 o 
 -10   7   6       12.50       16.75      5.36 o 
  -9   7   6       37.22       38.47      7.88 o 
  -8   7   6      101.30       91.00      8.78 o 
  -7   7   6        5.22        3.99      1.44 o 
  -6   7   6       88.90       99.17      4.30 o 
  -5   7   6      104.36      125.08      5.60 o 
  -4   7   6      575.74      612.88     19.61 o 
  -3   7   6      343.42      344.76     11.59 o 
  -2   7   6        0.74        2.10      3.71 o 
  -1   7   6        0.02        0.00      3.48 o 
   0   7   6       18.33       12.33      4.89 o 
   1   7   6       10.43       15.71      5.39 o 
   2   7   6      134.01      130.60     12.49 o 
   3   7   6       56.21       62.67     11.80 o 
   4   7   6        1.61        4.64      7.32 o 
  -9   8   6        1.55       -5.14      7.38 o 
  -8   8   6        3.01        7.26      3.37 o 
  -7   8   6       63.53       66.39     10.71 o 
  -6   8   6       20.63       16.78      2.96 o 
  -5   8   6        0.71        1.16      3.69 o 
  -4   8   6       11.43       11.23      3.50 o 
  -3   8   6       35.09       28.15      4.44 o 
  -2   8   6      127.32      135.75     10.37 o 
  -1   8   6      151.01      151.80     12.03 o 
   0   8   6       20.89       40.27      8.17 o 
   1   8   6       49.09       45.96      8.00 o 
   2   8   6       12.11        5.68      6.16 o 
   3   8   6        1.20       10.34      8.66 o 
  -9   9   6       61.60       81.35     20.82 o 
  -8   9   6        3.02       -2.32      3.75 o 
  -7   9   6        2.11        4.75      3.04 o 
  -6   9   6       45.65       67.02      5.72 o 
  -5   9   6        5.61        0.93      2.79 o 
  -4   9   6       15.16       26.16      5.14 o 
  -3   9   6      388.68      386.86     22.43 o 
  -2   9   6       82.37       87.83     10.49 o 
  -1   9   6        0.41       -3.01      4.87 o 
   0   9   6        0.41       16.06      8.37 o 
   1   9   6        2.88       13.60      7.98 o 
  -7  10   6       16.01       27.92      8.02 o 
  -6  10   6        1.00        4.17      6.01 o 
  -5  10   6        5.62        6.84      4.12 o 
  -4  10   6        9.61       14.24      7.69 o 
  -3  10   6       38.19       21.81      8.58 o 
  -2  10   6       45.39       54.62      8.83 o 
  -1  10   6      176.58      180.59     16.47 o 
   0  10   6       66.20       68.89     11.24 o 
   0 -11   7       22.64       27.38      8.81 o 
   1 -11   7        5.62        2.32      6.03 o 
   2 -11   7       21.85       34.72     10.80 o 
   3 -11   7       41.10       49.90     10.68 o 
   4 -11   7        4.58        0.23      6.24 o 
  -3 -10   7        0.97       -2.92      6.53 o 
  -2 -10   7       26.12        8.00      7.55 o 
  -1 -10   7       47.48       40.94      9.04 o 
   0 -10   7       92.46      101.04     12.36 o 
   1 -10   7       10.25       18.80      6.26 o 
   2 -10   7       12.17       15.59      7.57 o 
   3 -10   7        9.78        7.88      6.09 o 
   4 -10   7       43.36       43.76      8.19 o 
   5 -10   7        1.53        7.83      6.53 o 
  -4  -9   7       90.15       87.11     11.96 o 
  -3  -9   7      183.28      173.01     16.26 o 
  -2  -9   7       18.50       16.50      8.02 o 
  -1  -9   7        0.06       -2.80      7.90 o 
   0  -9   7       35.43       34.81      7.26 o 
   1  -9   7       17.27       14.63      5.80 o 
   2  -9   7        0.01        5.02      5.02 o 
   3  -9   7       15.05       34.20     10.07 o 
   4  -9   7       18.68       25.60      6.14 o 
   5  -9   7        0.21        8.39      5.16 o 
   6  -9   7        0.43       -1.72      5.35 o 
  -5  -8   7       50.72       41.86      7.63 o 
  -4  -8   7       44.47       58.46     10.16 o 
  -3  -8   7       50.76       48.64      6.99 o 
  -2  -8   7      276.16      266.74     21.34 o 
  -1  -8   7      316.88      323.93     19.14 o 
   0  -8   7      419.40      455.26     24.68 o 
   1  -8   7      485.63      551.22     27.77 o 
   2  -8   7        0.30       -2.94      4.08 o 
   3  -8   7       44.21       41.86      6.65 o 
   4  -8   7        0.84       -1.60      1.96 o 
   5  -8   7       11.55        4.04      2.59 o 
   6  -8   7        1.41        3.84      3.35 o 
   7  -8   7        3.72        2.57      9.04 o 
  -6  -7   7       61.04       49.59      9.58 o 
  -5  -7   7       10.16        4.12      5.00 o 
  -4  -7   7        2.21        1.12      2.12 o 
  -3  -7   7       84.87      111.41      9.99 o 
  -2  -7   7       12.64        8.73      5.73 o 
  -1  -7   7        9.70        8.64      1.83 o 
   0  -7   7       44.45       34.92      2.57 o 
   1  -7   7      239.91      226.92     13.51 o 
   2  -7   7       39.96       29.79      1.90 o 
   3  -7   7      125.39      141.15     10.74 o 
   4  -7   7        0.05        2.80      3.67 o 
   5  -7   7       77.64       83.73     10.80 o 
   6  -7   7        0.14        0.87      4.52 o 
   7  -7   7        5.75        6.55      6.11 o 
   8  -7   7        0.15        8.64      8.64 o 
  -7  -6   7       10.53       12.89      4.08 o 
  -6  -6   7       10.63        4.16      3.02 o 
  -5  -6   7      136.45      126.12      7.26 o 
  -4  -6   7       43.27       43.01      3.24 o 
  -3  -6   7       13.19        8.15      3.14 o 
  -2  -6   7      137.48      137.52      5.72 o 
  -1  -6   7      223.85      230.19      6.53 o 
   0  -6   7       48.22       43.59      4.70 o 
   1  -6   7      951.98      980.49     46.07 o 
   2  -6   7      619.86      650.98     19.48 o 
   3  -6   7        2.48        3.10      0.75 o 
   4  -6   7        3.82        2.38      5.18 o 
   5  -6   7       19.82        6.07      3.92 o 
   6  -6   7       23.77       15.80      6.80 o 
   7  -6   7        0.02       -1.55      4.68 o 
   8  -6   7        4.54        7.69      6.57 o 
  -8  -5   7       20.57       11.65      5.18 o 
  -7  -5   7       11.15        6.29      4.16 o 
  -6  -5   7       30.53       23.17      3.57 o 
  -5  -5   7       21.30       23.25      3.70 o 
  -4  -5   7        8.28       28.56      2.33 o 
  -3  -5   7        0.72       -0.02      1.29 o 
  -2  -5   7        0.99        1.09      1.26 o 
  -1  -5   7       90.64       91.95      3.23 o 
   0  -5   7        0.68       -0.34      0.86 o 
   1  -5   7        0.29        0.84      1.46 o 
   2  -5   7       86.96       80.80      5.33 o 
   3  -5   7      706.52      761.07     21.80 o 
   4  -5   7       80.10       74.09      8.15 o 
   5  -5   7       26.49       24.79      5.33 o 
   6  -5   7        2.32       -2.92      4.27 o 
   8  -5   7        8.11        4.39      6.03 o 
  -8  -4   7       85.43       80.90     20.71 o 
  -7  -4   7       38.12       34.18      3.40 o 
  -6  -4   7       23.73       23.62      2.86 o 
  -5  -4   7        0.77        1.22      1.89 o 
  -4  -4   7        1.17        0.18      1.50 o 
  -3  -4   7      355.04      367.42      8.15 o 
  -2  -4   7      141.81      154.05      5.21 o 
  -1  -4   7     1068.31     1133.62     44.06 o 
   0  -4   7        4.25        2.39      1.48 o 
   1  -4   7       34.23      161.07     22.60 o 
   2  -4   7      673.74      631.06     13.04 o 
   3  -4   7       73.40       76.41      3.10 o 
   4  -4   7       57.89       58.06      5.30 o 
   5  -4   7       44.81       45.46      3.27 o 
   6  -4   7       15.77       16.77      5.06 o 
   7  -4   7       75.97       62.72      8.42 o 
   8  -4   7       33.39       28.85      8.04 o 
  -9  -3   7        0.01       -4.95      5.66 o 
  -8  -3   7      140.61      153.90     10.16 o 
  -7  -3   7        1.67        2.76      2.33 o 
  -6  -3   7      109.00       86.32      3.81 o 
  -5  -3   7        0.99       15.72      4.80 o 
  -4  -3   7      254.56      246.03      9.62 o 
  -3  -3   7       38.50      390.23     20.92 o 
  -2  -3   7      210.46      165.08     25.38 o 
  -1  -3   7        0.91        1.50      0.81 o 
   0  -3   7      292.31      280.63      7.86 o 
   1  -3   7        3.37        1.41      1.07 o 
   2  -3   7      154.15      145.16      6.11 o 
   3  -3   7      123.26      104.34      5.18 o 
   4  -3   7     1101.83     1216.78     35.90 o 
   5  -3   7        0.65        6.90      2.81 o 
   6  -3   7        6.26        9.58      4.66 o 
   7  -3   7        7.11        7.81      6.16 o 
   8  -3   7        0.09       -6.74      6.74 o 
 -10  -2   7       19.59       11.55      9.43 o 
  -9  -2   7        1.15        2.07      4.93 o 
  -8  -2   7        0.14        3.18      2.80 o 
  -7  -2   7       56.98       74.30      4.19 o 
  -6  -2   7      419.38      424.73     14.98 o 
  -5  -2   7      110.17      100.52      3.26 o 
  -4  -2   7       70.22       77.80      2.89 o 
  -3  -2   7      488.09      492.09     12.94 o 
  -2  -2   7      656.30      649.20     16.78 o 
  -1  -2   7      221.28      253.03     13.83 o 
   0  -2   7      562.42      608.23     18.51 o 
   1  -2   7        0.39       27.46     17.48 o 
   2  -2   7       27.53       32.87      5.92 o 
   3  -2   7        0.02        1.42      2.62 o 
   4  -2   7       60.19       46.49      2.85 o 
   5  -2   7       71.67       65.58      7.69 o 
   6  -2   7      139.16      165.45      8.67 o 
   7  -2   7       57.52       79.69      9.60 o 
   8  -2   7        2.24        7.05      9.47 o 
 -10  -1   7        0.63        2.36      5.68 o 
  -9  -1   7       81.45       74.26      6.67 o 
  -8  -1   7      262.04      261.41     14.76 o 
  -7  -1   7       85.35       78.75      5.42 o 
  -6  -1   7       13.58       17.24      1.45 o 
  -5  -1   7       74.63      124.80      6.55 o 
  -4  -1   7        5.61        5.62      0.88 o 
  -3  -1   7        9.79       41.31     14.19 o 
  -2  -1   7     1722.39     1671.28     36.20 o 
  -1  -1   7      708.50      766.80     27.83 o 
   0  -1   7      183.99      176.93      7.73 o 
   1  -1   7        8.80        9.10      1.41 o 
   2  -1   7       66.23       53.38      4.11 o 
   3  -1   7       65.12       64.72      4.29 o 
   4  -1   7      103.71      123.65     10.18 o 
   5  -1   7       56.52       56.89      7.26 o 
   6  -1   7      149.96      151.94     15.00 o 
   7  -1   7        6.83        7.71      5.78 o 
   8  -1   7       12.11       16.17      8.83 o 
 -10   0   7        3.17        6.20      4.51 o 
  -9   0   7       73.92       75.66      6.28 o 
  -8   0   7       12.09        8.52      2.01 o 
  -7   0   7      139.09      129.89      4.75 o 
  -6   0   7      156.26      153.74      5.79 o 
  -5   0   7       62.01       66.77      3.03 o 
  -4   0   7      474.64      483.05     13.01 o 
  -3   0   7       94.31       83.92      4.70 o 
  -2   0   7      194.61      202.24      7.26 o 
  -1   0   7       91.60       86.27      5.38 o 
   0   0   7      338.69      382.41     11.42 o 
   1   0   7     1371.70     1449.47     32.25 o 
   2   0   7      505.21      515.30     17.06 o 
   3   0   7       42.91       40.80      4.17 o 
   4   0   7       31.13       26.89      4.60 o 
   5   0   7        3.26        0.93      3.73 o 
   6   0   7       13.50        7.13      5.47 o 
   7   0   7       16.90        9.70      6.55 o 
   8   0   7        6.98       10.14      8.15 o 
 -10   1   7        0.04       -3.89      6.27 o 
  -9   1   7       21.46       15.98      3.74 o 
  -8   1   7      623.31      649.21     42.45 o 
  -7   1   7       16.66       16.77      1.34 o 
  -6   1   7      307.74      329.45      9.59 o 
  -5   1   7       16.99       22.00      2.67 o 
  -4   1   7      337.64      359.06     13.10 o 
  -3   1   7      334.40      365.12     15.37 o 
  -2   1   7     1726.31     1813.38     40.39 o 
  -1   1   7      238.29      229.36      6.66 o 
   0   1   7      106.84      102.85      3.57 o 
   1   1   7      134.92      108.20      5.46 o 
   2   1   7       78.37       80.78      4.28 o 
   3   1   7       97.96       95.84      6.25 o 
   4   1   7       14.58       19.13      5.08 o 
   5   1   7        4.56       22.32      7.30 o 
   6   1   7       11.82       12.95      7.92 o 
   7   1   7        2.34        1.95      9.29 o 
 -10   2   7       19.67       18.85      6.97 o 
  -9   2   7      197.41      205.77     10.24 o 
  -8   2   7       13.40       10.13      2.85 o 
  -7   2   7       68.31       59.61      5.17 o 
  -6   2   7      292.32      275.84      8.16 o 
  -5   2   7        3.21        3.20      1.37 o 
  -4   2   7       59.07       49.96      2.98 o 
  -3   2   7       56.98       54.53      2.04 o 
  -2   2   7       22.59       22.00      1.68 o 
  -1   2   7      339.66      329.15      8.90 o 
   0   2   7      874.25      867.77     24.07 o 
   1   2   7      127.53      141.10     11.17 o 
   2   2   7       81.44       71.21      9.53 o 
   3   2   7      169.29      178.32     12.06 o 
   4   2   7      127.52      142.14     10.83 o 
   5   2   7       12.98       16.60      5.70 o 
   6   2   7       14.32       12.35      9.43 o 
   7   2   7        0.05       -4.44      8.15 o 
 -10   3   7       15.58       15.47      4.90 o 
  -9   3   7       35.06       34.93      4.26 o 
  -8   3   7      287.60      290.57     12.95 o 
  -7   3   7        0.00        1.85      2.60 o 
  -6   3   7        1.34        1.00      1.67 o 
  -5   3   7        9.07       48.17      6.86 o 
  -4   3   7      570.40      587.32     35.22 o 
  -3   3   7        4.35        9.50      2.78 o 
  -2   3   7     1223.77     1240.09     46.70 o 
  -1   3   7      467.93      446.20     18.77 o 
   0   3   7      139.35      123.81      6.23 o 
   1   3   7       31.53       19.85      3.71 o 
   2   3   7       36.02       38.50      5.49 o 
   3   3   7       32.10       30.06      5.78 o 
   4   3   7       27.11       39.99      7.07 o 
   5   3   7        0.06       -5.99      7.67 o 
   6   3   7       39.71       23.49      9.06 o 
 -10   4   7       21.85       12.78      4.92 o 
  -9   4   7       42.99       38.18      5.45 o 
  -8   4   7      110.28      131.59      6.53 o 
  -7   4   7       45.24       34.83      3.09 o 
  -6   4   7        2.25        2.09      2.59 o 
  -5   4   7       16.67       15.76      2.95 o 
  -4   4   7      133.62      127.95      3.59 o 
  -3   4   7      187.47      200.86      5.17 o 
  -2   4   7      126.37      121.99      5.24 o 
  -1   4   7      167.00      179.70      7.64 o 
   0   4   7       72.37       65.39      8.29 o 
   1   4   7      185.07      190.29      9.05 o 
   2   4   7        4.36        3.92      3.69 o 
   3   4   7        0.71        0.00      3.75 o 
   4   4   7        1.75        4.99      5.47 o 
   5   4   7        7.51        9.70      7.27 o 
   6   4   7        0.18        3.46     11.63 o 
 -10   5   7       13.52        8.31      3.22 o 
  -9   5   7        6.76        3.34      2.82 o 
  -8   5   7        0.25        2.09      2.40 o 
  -7   5   7        0.01       -3.43      3.62 o 
  -6   5   7        3.35       -0.73      2.12 o 
  -5   5   7        1.25        0.26      0.77 o 
  -4   5   7      102.20       96.19      4.80 o 
  -3   5   7       22.39       30.89      6.28 o 
  -2   5   7      115.41      122.80      5.65 o 
  -1   5   7       12.13        6.96      2.17 o 
   0   5   7        8.13        6.15      2.82 o 
   1   5   7       22.00       18.70      4.85 o 
   3   5   7        9.71       11.81      5.91 o 
   4   5   7        2.17        1.93      7.92 o 
   5   5   7        4.96       -4.17      7.34 o 
 -10   6   7        3.95       17.07      5.45 o 
  -9   6   7        2.87        2.30      3.76 o 
  -8   6   7       17.10        8.52      2.90 o 
  -7   6   7       22.63       24.41      6.94 o 
  -6   6   7      153.85      171.32      7.08 o 
  -5   6   7      160.58      139.02      6.54 o 
  -4   6   7       61.40       48.97      2.80 o 
  -3   6   7      361.14      365.73     11.21 o 
  -2   6   7       61.27       60.74      4.31 o 
  -1   6   7      241.72      242.92     11.38 o 
   0   6   7       33.46       64.24      8.13 o 
   1   6   7        1.23       21.39      5.60 o 
   2   6   7       93.71      108.99     13.25 o 
   3   6   7        7.39       11.42      6.20 o 
   4   6   7        9.83       -1.20      9.43 o 
 -10   7   7        0.57        4.95      6.98 o 
  -9   7   7        1.79        1.12      5.62 o 
  -8   7   7       29.92       25.24      4.01 o 
  -7   7   7      101.14       93.50      6.66 o 
  -6   7   7        0.42        3.44      5.06 o 
  -5   7   7       16.62       31.85      6.82 o 
  -4   7   7      348.07      397.93     13.13 o 
  -3   7   7      877.58      904.02     30.12 o 
  -2   7   7       28.15       28.50      7.03 o 
  -1   7   7       30.54       30.06      4.87 o 
   0   7   7       91.75       95.30      9.83 o 
   1   7   7       17.73       30.32      8.19 o 
   2   7   7        1.52       -5.18      5.18 o 
   3   7   7       76.41      124.34     15.90 o 
  -9   8   7       13.49       15.41      4.31 o 
  -8   8   7       42.91       44.62      5.46 o 
  -7   8   7        0.00       -0.34      3.20 o 
  -6   8   7        1.63        1.30      2.48 o 
  -5   8   7       29.72       26.49      3.49 o 
  -4   8   7       13.97       10.23      3.29 o 
  -3   8   7       54.01       67.21      7.73 o 
  -2   8   7        0.02       -0.93      3.71 o 
  -1   8   7      185.09      184.33     14.38 o 
   0   8   7       51.53       58.03      8.40 o 
   1   8   7      118.05      124.64     13.71 o 
   2   8   7       12.88        9.22      9.68 o 
  -8   9   7       18.34       24.29      4.90 o 
  -7   9   7        7.88        9.85      5.72 o 
  -6   9   7       88.29       84.66     10.95 o 
  -5   9   7        0.89        2.58      3.92 o 
  -4   9   7       47.06       49.34      7.28 o 
  -3   9   7       38.75       37.40      7.21 o 
  -2   9   7       82.85       73.81      8.85 o 
  -1   9   7       70.74       84.90     10.03 o 
   0   9   7        0.54       -4.19      8.83 o 
   1   9   7        0.24        1.87      6.78 o 
  -6  10   7        5.89        7.46      6.05 o 
  -5  10   7        0.45        2.57      5.62 o 
  -4  10   7       49.05       54.38      9.12 o 
  -3  10   7        4.95        8.58      5.33 o 
  -2  10   7        5.54        1.84      5.55 o 
  -1  10   7       22.88       36.75     10.65 o 
   1 -11   8        0.13        8.54      9.91 o 
   2 -11   8       32.35       17.08     10.26 o 
  -2 -10   8       16.21       24.11      8.50 o 
  -1 -10   8        0.39        1.16      6.96 o 
   0 -10   8        0.71       42.30      8.83 o 
   1 -10   8        0.54        9.68      6.69 o 
   2 -10   8      106.13      113.33     13.23 o 
   3 -10   8        4.00        4.23      5.55 o 
   4 -10   8       34.84       33.81      7.86 o 
   5 -10   8        7.98       20.83      7.52 o 
  -4  -9   8       40.15       56.80     12.00 o 
  -3  -9   8        8.98        1.58      6.34 o 
  -2  -9   8        1.71       -0.46      5.31 o 
  -1  -9   8       26.51       43.61      7.71 o 
   0  -9   8       71.75       57.60      8.42 o 
   1  -9   8       53.16       42.64      9.00 o 
   2  -9   8        3.52       -2.94      4.97 o 
   3  -9   8        7.58        5.95      5.74 o 
   4  -9   8       24.71       14.05      6.49 o 
   5  -9   8       14.64       20.06      6.84 o 
   6  -9   8        8.67       11.90      6.59 o 
  -5  -8   8        0.44       -4.58      7.42 o 
  -4  -8   8       60.06       47.50      8.23 o 
  -2  -8   8       70.91       67.76      8.15 o 
  -1  -8   8        7.43        9.39      4.93 o 
   0  -8   8      114.52      131.84     11.97 o 
   1  -8   8        7.41       12.17      5.29 o 
   2  -8   8        3.74        4.27      4.70 o 
   3  -8   8        0.31        0.66      4.17 o 
   4  -8   8        0.33       -0.64      4.08 o 
   5  -8   8        0.21        2.98      4.68 o 
   6  -8   8        1.50        0.85      5.55 o 
   7  -8   8        0.38       -5.16      5.60 o 
  -6  -7   8       11.70       12.31      6.05 o 
  -5  -7   8       34.13       31.78      6.09 o 
  -4  -7   8        1.54        6.88      6.67 o 
  -3  -7   8       29.49       21.02      5.04 o 
  -2  -7   8      242.74      248.56      9.61 o 
  -1  -7   8      286.42      287.57     16.39 o 
   0  -7   8        1.38        0.38      2.12 o 
   1  -7   8      702.05      725.60     34.47 o 
   2  -7   8       56.98       31.97      2.66 o 
   3  -7   8       36.15       38.54      2.45 o 
   4  -7   8        5.73        4.08      6.24 o 
   5  -7   8        5.12        6.22      5.14 o 
   6  -7   8        6.62       -4.33      8.00 o 
   7  -7   8        8.20        3.07      5.91 o 
  -7  -6   8       76.46       61.14      8.31 o 
  -6  -6   8       20.53       19.75      3.80 o 
  -5  -6   8        0.66        0.53      2.31 o 
  -4  -6   8        0.00        0.69      2.63 o 
  -3  -6   8       14.07       10.01      3.15 o 
  -2  -6   8       62.63       56.87      4.51 o 
  -1  -6   8       99.99       99.53      5.82 o 
   0  -6   8     1246.88     1329.39     40.09 o 
   1  -6   8        0.01        1.93      2.10 o 
   2  -6   8        0.25        0.74      1.08 o 
   3  -6   8      521.00      583.96     19.27 o 
   4  -6   8        1.28       -2.82      3.90 o 
   5  -6   8        2.29       12.21      4.58 o 
   6  -6   8        8.97        3.75      5.08 o 
   7  -6   8        1.30        0.89      7.61 o 
  -8  -5   8       38.16       26.20      4.68 o 
  -7  -5   8        7.40        8.74      3.46 o 
  -6  -5   8        8.45        6.83      2.35 o 
  -5  -5   8        0.01       11.05      3.36 o 
  -4  -5   8        2.89       33.91      4.01 o 
  -3  -5   8       16.30       13.24      1.95 o 
  -2  -5   8       35.73       36.92      2.42 o 
  -1  -5   8        3.85        4.23      2.12 o 
   0  -5   8        5.28        3.01      0.83 o 
   1  -5   8       76.08       65.86      2.61 o 
   2  -5   8        9.98        6.05      2.63 o 
   3  -5   8      111.35      114.44     12.56 o 
   4  -5   8       74.63       86.23      5.52 o 
   5  -5   8       23.65       35.16      6.01 o 
   6  -5   8       38.89       38.81      7.67 o 
   7  -5   8        2.98        5.95      7.79 o 
   8  -5   8        3.26        8.62      6.98 o 
  -9  -4   8        4.27       10.96      8.83 o 
  -8  -4   8       18.16       13.39      7.68 o 
  -7  -4   8        0.57        0.53      2.09 o 
  -6  -4   8       14.91       10.91      3.18 o 
  -5  -4   8        6.68        4.89      1.77 o 
  -4  -4   8       48.71       45.46      2.60 o 
  -3  -4   8      198.25      191.06      5.58 o 
  -2  -4   8        4.16        2.30      1.29 o 
  -1  -4   8        4.25        2.49      1.31 o 
   0  -4   8        0.00        3.32      1.18 o 
   1  -4   8       90.24       81.34      3.50 o 
   2  -4   8      325.78      312.37      9.30 o 
   3  -4   8      332.30      335.10     11.51 o 
   4  -4   8      144.34      159.91      7.34 o 
   5  -4   8       26.25       28.06      3.25 o 
   6  -4   8       10.80        9.45      7.38 o 
   7  -4   8        0.21        5.62      5.62 o 
   8  -4   8       21.28       33.21     10.92 o 
  -9  -3   8      142.85      117.51     13.58 o 
  -8  -3   8       66.39       54.86      6.60 o 
  -7  -3   8      173.16      167.36     10.19 o 
  -6  -3   8      105.75      102.95      4.14 o 
  -5  -3   8       36.53       41.27      3.27 o 
  -4  -3   8      206.46      207.56      6.00 o 
  -3  -3   8       13.32        6.85      1.36 o 
  -2  -3   8      126.14      110.06      3.37 o 
  -1  -3   8     1769.93     1843.75     30.28 o 
   0  -3   8      396.06      367.73     10.53 o 
   1  -3   8        1.82        0.79      1.00 o 
   2  -3   8        0.64        3.74      2.18 o 
   3  -3   8        1.29        1.80      8.37 o 
   4  -3   8      904.26      955.54     42.38 o 
   5  -3   8       57.84       54.61      5.86 o 
   6  -3   8        0.06        1.87      4.44 o 
   7  -3   8        0.32        3.79      5.45 o 
   8  -3   8        7.98        9.14      6.74 o 
 -10  -2   8        5.33       14.24      9.26 o 
  -9  -2   8       40.26       32.07      6.57 o 
  -8  -2   8      170.92      179.99      7.98 o 
  -7  -2   8       96.40       99.11      6.54 o 
  -6  -2   8       96.89       86.73      3.62 o 
  -5  -2   8      150.51      151.33      4.18 o 
  -4  -2   8       78.32       82.04      2.71 o 
  -3  -2   8      317.99      329.06     10.64 o 
  -2  -2   8      111.72      114.44     12.81 o 
  -1  -2   8       73.92      100.97      5.25 o 
   0  -2   8       49.30      136.77     14.08 o 
   1  -2   8      249.86      292.06      9.94 o 
   2  -2   8      854.72      823.49     30.05 o 
   3  -2   8       32.48       27.63      2.09 o 
   4  -2   8        1.83       -1.61      2.41 o 
   5  -2   8      196.04      198.88     14.41 o 
   6  -2   8       58.56       41.46      7.55 o 
   7  -2   8       18.73       17.70      9.10 o 
   8  -2   8        3.42        6.32      7.77 o 
 -10  -1   8       25.78       24.02      5.67 o 
  -9  -1   8        0.28       -1.40      3.63 o 
  -8  -1   8        8.22        9.49      2.62 o 
  -7  -1   8      364.11      366.47     24.70 o 
  -6  -1   8        0.37       -0.78      1.33 o 
  -5  -1   8      113.77      105.60      3.37 o 
  -4  -1   8      169.55      173.21      6.33 o 
  -3  -1   8        4.14        6.98      1.21 o 
  -2  -1   8       80.02       87.95      3.25 o 
  -1  -1   8      699.95      738.41     17.21 o 
   0  -1   8      451.03      472.61     12.51 o 
   1  -1   8        2.68        5.96      1.65 o 
   2  -1   8      254.32      247.44      7.15 o 
   3  -1   8       22.90       19.24      2.41 o 
   4  -1   8        6.36       94.43     16.10 o 
   5  -1   8        0.01       46.53      7.46 o 
   6  -1   8        0.74       15.61      7.79 o 
   7  -1   8       25.61       23.57      8.42 o 
 -10   0   8       51.00       49.73      8.46 o 
  -9   0   8        0.32        0.49      3.43 o 
  -8   0   8       48.95       52.32      6.06 o 
  -7   0   8       81.31       84.94      3.01 o 
  -6   0   8        2.85        2.83      0.91 o 
  -5   0   8       22.65       20.27      1.53 o 
  -4   0   8       13.16        8.99      1.11 o 
  -3   0   8        8.64        6.11      1.45 o 
  -2   0   8       96.97       73.30      3.13 o 
  -1   0   8      296.41      418.33     40.34 o 
   0   0   8       86.72       93.67      5.06 o 
   1   0   8      617.61      642.06     16.28 o 
   2   0   8      244.27      264.85      9.60 o 
   3   0   8      457.65      481.88     23.39 o 
   4   0   8        0.00       -2.76      3.67 o 
   5   0   8        0.03       -4.19      4.19 o 
   6   0   8        1.48        3.32      5.22 o 
   7   0   8       22.02       21.54      7.50 o 
 -10   1   8       68.07       62.43      7.85 o 
  -9   1   8       30.47       26.50      4.41 o 
  -8   1   8       63.18       66.73      5.81 o 
  -7   1   8       17.74       15.87      2.51 o 
  -6   1   8      653.93      664.78     31.47 o 
  -5   1   8        7.23        7.93      1.44 o 
  -4   1   8      164.39      217.59     15.46 o 
  -3   1   8       74.99       83.72      3.91 o 
  -2   1   8      355.25      360.04     19.17 o 
  -1   1   8        1.15        0.22      1.18 o 
   0   1   8        6.66        9.58      1.44 o 
   1   1   8      144.62      141.32      6.71 o 
   2   1   8       43.03       32.95      3.72 o 
   3   1   8      330.03      361.73     18.47 o 
   4   1   8        5.50      130.24     20.46 o 
   5   1   8        1.11        4.91      5.14 o 
   6   1   8        4.95        4.06      6.20 o 
   7   1   8        2.26        6.57      7.32 o 
 -10   2   8       58.23       90.94      8.15 o 
  -9   2   8        1.26       -0.12      2.68 o 
  -8   2   8       40.66       39.31      5.30 o 
  -7   2   8       17.76       20.27      3.66 o 
  -6   2   8       47.42       37.22      2.41 o 
  -5   2   8      389.49      353.95      8.93 o 
  -4   2   8      587.92      607.54     17.31 o 
  -3   2   8      191.15      162.98      8.03 o 
  -2   2   8      655.88      628.29     19.64 o 
  -1   2   8       56.61       57.06      8.07 o 
   0   2   8       53.74       38.53      3.34 o 
   1   2   8       91.09       82.67      4.78 o 
   2   2   8      238.46      233.63     13.45 o 
   3   2   8      185.32      165.40     10.60 o 
   4   2   8       39.57       31.39      6.24 o 
   5   2   8        0.05        3.77      5.66 o 
   6   2   8        2.40        1.93      7.21 o 
 -11   3   8        1.13       -0.46      5.12 o 
 -10   3   8       43.02       34.93      5.77 o 
  -9   3   8      135.37      126.23      7.20 o 
  -8   3   8       29.17       22.85      3.04 o 
  -7   3   8       12.12       12.53      2.74 o 
  -6   3   8       45.59       40.89     10.22 o 
  -5   3   8       34.53       22.05      3.10 o 
  -4   3   8       12.51       14.93      2.64 o 
  -3   3   8      117.60      137.41     14.96 o 
  -2   3   8      185.79      190.07      6.08 o 
  -1   3   8       28.95       24.35      3.47 o 
   0   3   8      867.87      901.71     26.15 o 
   1   3   8        0.44       -0.04      2.21 o 
   2   3   8        0.05        0.89      3.61 o 
   3   3   8       11.08       16.02      4.81 o 
   4   3   8      115.62      128.27     11.78 o 
   5   3   8       35.28       34.49      8.58 o 
   6   3   8        1.95       10.45      7.77 o 
 -10   4   8       12.19       15.68      4.13 o 
  -9   4   8       21.81       18.25      3.25 o 
  -8   4   8       46.29       52.72      5.01 o 
  -7   4   8        8.05        3.47      2.90 o 
  -6   4   8        0.00        1.96      2.66 o 
  -5   4   8       11.68       12.45      5.00 o 
  -4   4   8      136.30      122.66      3.89 o 
  -3   4   8       27.03       26.17      2.57 o 
  -2   4   8       23.37       18.98      1.90 o 
  -1   4   8      224.01      199.19      8.30 o 
   0   4   8      183.34      184.59      9.04 o 
   1   4   8      192.83      186.68     12.64 o 
   2   4   8       34.96       31.01      5.49 o 
   3   4   8       74.32       78.50      8.63 o 
   4   4   8        3.60       -4.00      5.18 o 
   5   4   8       16.26       17.56     10.82 o 
 -10   5   8       12.93       11.55      3.45 o 
  -9   5   8       35.64       26.64      7.12 o 
  -8   5   8        0.98       -0.44      2.52 o 
  -7   5   8       92.87       70.56      5.84 o 
  -6   5   8       29.69       22.18      4.81 o 
  -5   5   8        0.51        0.15      1.46 o 
  -4   5   8       40.79       45.30      3.15 o 
  -3   5   8       73.29      120.56     15.24 o 
  -2   5   8       75.10       82.53      6.16 o 
  -1   5   8      745.48      765.12     26.37 o 
   0   5   8       28.47       20.63      3.86 o 
   1   5   8      315.65      350.33     20.66 o 
   2   5   8       26.13       20.07      5.53 o 
   3   5   8       26.32       17.31      6.55 o 
   4   5   8        0.16        3.34      6.42 o 
 -10   6   8       16.60       24.71      7.71 o 
  -9   6   8       21.08       15.09      3.81 o 
  -8   6   8        0.72        2.55      4.71 o 
  -7   6   8      240.46      222.92     11.56 o 
  -6   6   8       32.42       30.45      1.66 o 
  -5   6   8       88.37       84.04      3.75 o 
  -4   6   8       76.98       75.30      3.55 o 
  -3   6   8        9.30       10.01      2.14 o 
  -2   6   8      238.62      234.53     10.19 o 
  -1   6   8        0.34       -0.68      4.79 o 
   0   6   8      101.72      101.58      9.04 o 
   1   6   8      344.01      383.62     26.21 o 
   2   6   8       36.99       31.41      9.56 o 
   3   6   8       11.72        6.61      6.61 o 
   4   6   8       12.18       24.25      8.89 o 
 -10   7   8        0.46        6.98      7.90 o 
  -9   7   8       23.23       19.08      4.51 o 
  -8   7   8       14.04       13.47      3.74 o 
  -7   7   8       16.41        6.95      6.90 o 
  -6   7   8       67.57       64.75      4.71 o 
  -5   7   8      163.68      180.50      7.80 o 
  -4   7   8        1.50       -0.19      2.07 o 
  -3   7   8        0.77        9.02      3.94 o 
  -2   7   8        7.84       26.20      7.59 o 
   0   7   8        0.87        1.14      4.60 o 
   1   7   8       43.16       24.77      8.58 o 
   2   7   8      123.93      126.63     15.12 o 
   3   7   8        9.16        2.61      7.36 o 
  -9   8   8        3.35        5.97      5.65 o 
  -8   8   8        4.31        7.87      4.68 o 
  -7   8   8        2.94        7.34      5.51 o 
  -6   8   8        2.21       -1.16      4.41 o 
  -5   8   8       21.13       21.61      3.17 o 
  -4   8   8       18.24       13.17      4.30 o 
  -3   8   8        0.03        0.00      3.71 o 
  -2   8   8       77.22       94.24      9.08 o 
  -1   8   8       35.55       28.30      6.67 o 
   0   8   8       33.26       49.34      8.11 o 
   1   8   8        6.96        7.19      6.51 o 
   2   8   8        1.37       22.30     10.57 o 
  -8   9   8       66.96       70.15      7.84 o 
  -7   9   8       24.04       40.40      9.02 o 
  -6   9   8       29.41       39.72      8.19 o 
  -5   9   8        1.56       -0.21      2.78 o 
  -4   9   8        2.75        1.02      3.27 o 
  -3   9   8        5.04        8.33      4.87 o 
  -2   9   8       46.36       39.64      9.25 o 
  -1   9   8       19.76       10.59      8.52 o 
   0   9   8       69.64       69.50     10.70 o 
  -6  10   8       19.75       24.67      9.64 o 
  -5  10   8        7.76        9.68      8.75 o 
  -4  10   8        8.60       10.77      4.28 o 
  -2  10   8       10.47        7.36      8.75 o 
  -2 -10   9        8.28        5.31      7.83 o 
  -1 -10   9        4.77       13.02      7.67 o 
   0 -10   9        0.03       -4.39      8.81 o 
   1 -10   9       39.23       37.56      8.48 o 
   2 -10   9        6.59        0.00      6.07 o 
   3 -10   9       92.58       93.02     12.17 o 
   4 -10   9       33.21       24.58      7.98 o 
  -4  -9   9        0.43       10.94      7.15 o 
  -3  -9   9        1.14       11.63      6.16 o 
  -2  -9   9        2.84       17.39      7.19 o 
  -1  -9   9       33.22       36.42      7.71 o 
   0  -9   9       13.60       10.67      5.80 o 
   1  -9   9       49.80       35.89      9.14 o 
   2  -9   9       23.40       22.57      6.49 o 
   3  -9   9       13.33       12.44      5.89 o 
   4  -9   9        0.00       -0.64      5.35 o 
   5  -9   9        1.23       -5.72      5.72 o 
  -5  -8   9        3.17       -5.47      5.47 o 
  -4  -8   9      210.00      201.69     18.90 o 
  -3  -8   9        3.51        3.21      5.26 o 
  -2  -8   9       76.87       86.15      9.60 o 
  -1  -8   9        1.11       42.47     10.80 o 
   0  -8   9       13.14       13.47      7.44 o 
   1  -8   9       21.53       29.58      6.84 o 
   2  -8   9        4.01       13.97      5.55 o 
   3  -8   9        0.38       -4.56      4.56 o 
   4  -8   9        0.95        6.20      5.35 o 
   5  -8   9       94.17       93.25     14.35 o 
   6  -8   9        6.42        7.27      6.63 o 
  -6  -7   9       46.79       47.00      7.57 o 
  -5  -7   9        0.70       -0.87      4.37 o 
  -4  -7   9       36.88       26.93      6.28 o 
  -3  -7   9      111.26      101.84      7.48 o 
  -2  -7   9      200.53      190.26      9.56 o 
  -1  -7   9      198.60      232.76     14.94 o 
   0  -7   9       19.29       24.67      3.19 o 
   1  -7   9        0.00       -1.99      1.99 o 
   2  -7   9      357.19      355.74     18.04 o 
   3  -7   9       11.32        4.33      4.10 o 
   4  -7   9        0.05       12.46      5.37 o 
   5  -7   9       65.51       59.79      8.65 o 
   6  -7   9        0.14        1.51      5.87 o 
   7  -7   9       19.89       11.23     10.14 o 
  -7  -6   9       12.72        7.58      6.27 o 
  -6  -6   9        0.69        3.03      3.88 o 
  -5  -6   9      101.64       96.63      7.08 o 
  -4  -6   9       25.38       27.67      4.97 o 
  -3  -6   9        0.81       -1.24      1.76 o 
  -2  -6   9       45.13       48.00      6.53 o 
  -1  -6   9        5.21        3.59      2.86 o 
   0  -6   9      181.99      219.60     12.05 o 
   1  -6   9      184.15      191.65      7.11 o 
   2  -6   9      342.53      323.89     10.67 o 
   3  -6   9       13.45       12.29      4.82 o 
   4  -6   9      138.16      142.33     11.45 o 
   5  -6   9       45.16       39.39      7.03 o 
   6  -6   9       63.95       78.04     10.24 o 
   7  -6   9        2.31       15.75      8.79 o 
  -8  -5   9       35.46       18.55      4.00 o 
  -7  -5   9       39.66       36.48      3.26 o 
  -6  -5   9       11.77       11.33      2.61 o 
  -5  -5   9       19.04       34.82      6.84 o 
  -4  -5   9        0.36       14.22      2.55 o 
  -3  -5   9        2.83        4.97      2.14 o 
  -2  -5   9       19.19       20.61      6.53 o 
  -1  -5   9       35.14       26.21      3.72 o 
   0  -5   9      696.31      689.75     17.27 o 
   1  -5   9       20.52       17.20      2.35 o 
   2  -5   9      251.64      229.76      6.47 o 
   3  -5   9     1165.59     1253.96     35.83 o 
   4  -5   9        5.85        5.60      1.70 o 
   5  -5   9       23.83       40.01      6.94 o 
   6  -5   9       30.83       23.34      6.12 o 
   7  -5   9       21.08       31.53     10.14 o 
  -8  -4   9       13.18       18.14      3.76 o 
  -7  -4   9       12.39       18.06      2.87 o 
  -6  -4   9        9.40        8.39      4.71 o 
  -5  -4   9      180.32      187.00      7.54 o 
  -4  -4   9        7.59        5.83      1.95 o 
  -3  -4   9      102.49      102.21      4.77 o 
  -2  -4   9       21.86       17.08      2.07 o 
  -1  -4   9      472.63      478.95     14.54 o 
   0  -4   9        0.61        5.94      1.43 o 
   1  -4   9        0.85       10.52      3.56 o 
   2  -4   9      489.19      508.74     25.77 o 
   3  -4   9      104.67      105.79      4.79 o 
   4  -4   9      252.52      243.15     15.69 o 
   5  -4   9      614.37      687.90     38.81 o 
   6  -4   9       76.80      100.93     10.43 o 
   7  -4   9       11.75        4.68      6.57 o 
  -9  -3   9        9.02        4.89      4.64 o 
  -8  -3   9        8.71       11.22      4.07 o 
  -7  -3   9      366.72      369.80      9.84 o 
  -6  -3   9      267.79      265.87     11.20 o 
  -5  -3   9      116.39      170.88     20.61 o 
  -4  -3   9        5.79       32.91      2.92 o 
  -3  -3   9      689.13      723.45     24.98 o 
  -2  -3   9      707.15      728.77     21.17 o 
  -1  -3   9        1.65        2.88      0.88 o 
   0  -3   9      348.86      357.73      8.12 o 
   1  -3   9        4.07       -2.70      2.70 o 
   2  -3   9        3.15        7.88      3.61 o 
   3  -3   9       80.61       67.79      7.51 o 
   4  -3   9      476.71      509.80     27.54 o 
   5  -3   9        0.87        7.15      5.08 o 
   6  -3   9        0.31       -2.34      4.91 o 
   7  -3   9       19.46       13.99      6.40 o 
  -9  -2   9      140.08      159.24     10.13 o 
  -8  -2   9      136.46      142.75     14.66 o 
  -7  -2   9       17.93       24.57      2.77 o 
  -6  -2   9       27.11       27.09      2.11 o 
  -5  -2   9       13.99       10.46      3.68 o 
  -4  -2   9       82.94       74.55      2.38 o 
  -3  -2   9      195.29      207.21      6.68 o 
  -2  -2   9        2.16        3.87      1.01 o 
  -1  -2   9      991.85      912.89     19.91 o 
   0  -2   9        5.66        9.41      2.42 o 
   1  -2   9        0.07       29.24     19.67 o 
   2  -2   9       53.70       51.02     12.97 o 
   3  -2   9        0.71        0.23      1.44 o 
   4  -2   9        9.38        6.68      1.70 o 
   5  -2   9      531.31      582.30     31.37 o 
   6  -2   9      271.52      308.19     22.08 o 
   7  -2   9        0.03       -0.73      6.22 o 
 -10  -1   9        0.02        1.01      5.68 o 
  -9  -1   9       23.05       17.91      4.37 o 
  -8  -1   9        7.46        6.16      1.95 o 
  -7  -1   9      209.62      223.19      6.76 o 
  -6  -1   9     1152.46     1235.18     27.82 o 
  -5  -1   9      979.17      975.30     19.38 o 
  -4  -1   9       12.42       27.80      3.12 o 
  -3  -1   9      124.30      132.34      5.05 o 
  -2  -1   9      255.36      257.69     15.34 o 
  -1  -1   9      990.48      988.98     26.71 o 
   0  -1   9       70.78       57.47      3.99 o 
   1  -1   9        8.95        6.24      1.62 o 
   2  -1   9      117.40      120.91      4.84 o 
   3  -1   9       16.64       16.38      2.50 o 
   4  -1   9       13.96       15.36      2.45 o 
   5  -1   9        0.68        7.26      3.19 o 
   6  -1   9       40.58       34.45      8.73 o 
   7  -1   9       38.74       28.09      9.12 o 
 -10   0   9        0.22        1.96      9.45 o 
  -9   0   9       41.40       33.33      5.49 o 
  -8   0   9       43.90       35.53      4.84 o 
  -7   0   9      618.24      658.28     22.32 o 
  -6   0   9       28.15       22.15      2.47 o 
  -5   0   9      422.72      420.27     10.59 o 
  -4   0   9      149.64      139.06      3.75 o 
  -3   0   9      139.93      118.12      4.38 o 
  -2   0   9       19.60       20.68      5.49 o 
  -1   0   9       96.31      126.30     17.74 o 
   0   0   9      170.26      176.21      7.41 o 
   1   0   9       14.82       34.08      7.39 o 
   2   0   9       33.29       27.11      2.33 o 
   3   0   9        2.37        2.49      3.17 o 
   4   0   9       20.86       20.79      4.81 o 
   5   0   9        5.47        4.41      5.10 o 
   6   0   9      108.70      120.90     13.31 o 
   7   0   9        4.64       -6.28      7.48 o 
 -10   1   9       10.89       10.95      5.38 o 
  -9   1   9       11.56        4.59      5.26 o 
  -8   1   9      157.30      148.40      9.36 o 
  -7   1   9       28.88       28.59      3.12 o 
  -6   1   9       48.49       49.53      8.63 o 
  -5   1   9      142.94      139.26      5.97 o 
  -4   1   9      131.78      132.00      5.98 o 
  -3   1   9      267.81      264.96      8.50 o 
  -2   1   9      191.85      196.70      8.62 o 
  -1   1   9       44.34       34.49      2.44 o 
   0   1   9      397.75      399.25     14.02 o 
   1   1   9       59.73       56.71      3.39 o 
   2   1   9       16.71       17.16      4.68 o 
   3   1   9      122.25      127.85     11.32 o 
   4   1   9        0.05        0.68      6.38 o 
   5   1   9        2.43        5.35      5.82 o 
   6   1   9        8.61        8.79      7.36 o 
 -10   2   9        0.20       -5.40      5.40 o 
  -9   2   9        0.69        3.21      3.09 o 
  -8   2   9        0.30       -0.15      2.55 o 
  -7   2   9      191.01      180.34      7.15 o 
  -6   2   9       96.44       81.01      5.07 o 
  -5   2   9       21.40       11.55      1.89 o 
  -4   2   9       11.02        8.79      1.87 o 
  -3   2   9      126.33      102.44      4.95 o 
  -2   2   9        0.12        1.65      1.61 o 
  -1   2   9      408.48      398.71     11.70 o 
   0   2   9      213.39      188.44      6.31 o 
   1   2   9      272.70      275.75     11.37 o 
   2   2   9      118.27      119.87     10.97 o 
   3   2   9       12.36        9.45      4.95 o 
   4   2   9       18.27       27.28      6.20 o 
   5   2   9       33.79       23.63      7.96 o 
   6   2   9        3.17       -1.43      6.94 o 
 -10   3   9        7.50        4.24      4.53 o 
  -9   3   9        8.31        3.22      4.01 o 
  -8   3   9      245.25      231.96      8.77 o 
  -7   3   9       73.39       57.31      5.25 o 
  -6   3   9        0.22        2.74      3.06 o 
  -5   3   9       85.53       79.68     10.76 o 
  -4   3   9       15.54       38.86      6.01 o 
  -3   3   9        6.61        9.32      2.87 o 
  -2   3   9      488.36      497.79     16.76 o 
  -1   3   9      500.22      485.75     23.41 o 
   0   3   9      276.94      258.70     14.73 o 
   1   3   9       34.56       34.04      5.33 o 
   2   3   9        2.36        6.03      4.25 o 
   3   3   9      147.28      184.03     14.96 o 
   4   3   9      111.35      106.80     12.34 o 
   5   3   9        0.30       10.38      9.45 o 
 -10   4   9       38.45       29.36      4.06 o 
  -9   4   9        0.53        6.97      3.37 o 
  -8   4   9      155.82      165.08     10.67 o 
  -7   4   9       54.73       35.80      4.26 o 
  -6   4   9       51.31       45.13      5.09 o 
  -5   4   9       66.43       78.96      3.50 o 
  -4   4   9        1.24        1.30      0.97 o 
  -3   4   9      242.41      241.65      7.60 o 
  -2   4   9      303.86      267.72      8.00 o 
  -1   4   9      319.29      296.87     12.37 o 
   0   4   9       68.07       55.68      4.75 o 
   1   4   9      221.59      212.56     13.68 o 
   2   4   9        0.00        0.00      3.83 o 
   3   4   9        4.15        4.35      5.49 o 
   4   4   9        0.15       22.40      9.12 o 
   5   4   9       25.52       16.93      8.10 o 
 -10   5   9        0.16        1.80      3.78 o 
  -9   5   9        2.09        2.34      3.88 o 
  -8   5   9       32.02       23.57      3.95 o 
  -7   5   9      218.94      185.84      9.64 o 
  -6   5   9       68.44       48.35      6.70 o 
  -5   5   9       16.21       13.04      2.26 o 
  -4   5   9        9.24       19.65      1.84 o 
  -3   5   9        0.01        2.16      2.23 o 
  -2   5   9       10.22       10.20      2.98 o 
  -1   5   9      888.67      974.32     44.66 o 
   0   5   9      101.61       94.30      9.27 o 
   1   5   9        0.02        3.61      4.06 o 
   2   5   9       39.26       35.57      8.69 o 
   3   5   9        1.96        5.55      8.10 o 
   4   5   9        3.70        1.41      7.07 o 
 -10   6   9      144.21      171.33     18.44 o 
  -9   6   9        0.00       -1.36      3.69 o 
  -8   6   9       46.59       44.81      5.61 o 
  -7   6   9       67.10       56.42      5.49 o 
  -6   6   9        5.77        4.80      0.93 o 
  -5   6   9       70.91       60.48      3.39 o 
  -4   6   9       40.80       31.22      2.46 o 
  -3   6   9      113.41      112.18      4.91 o 
  -2   6   9       35.38       29.85      5.00 o 
  -1   6   9        3.42       15.57      5.64 o 
   0   6   9      110.39      106.06     10.29 o 
   1   6   9      112.16      104.48     10.83 o 
   2   6   9        2.55       11.05      8.75 o 
   3   6   9        3.57        4.44      6.78 o 
  -9   7   9        1.57       -2.26      6.30 o 
  -8   7   9        1.20        1.97      3.50 o 
  -7   7   9        0.12        0.51      3.87 o 
  -6   7   9       21.15       13.04      5.58 o 
  -5   7   9      184.59      175.46     13.15 o 
  -4   7   9        4.02        2.99      2.68 o 
  -3   7   9       29.05       28.32      3.97 o 
  -2   7   9       38.53       34.85      5.49 o 
  -1   7   9        8.61        5.91      4.31 o 
   1   7   9       18.05        8.48      8.02 o 
   2   7   9       34.95       28.96      8.13 o 
  -9   8   9       82.98       89.53      9.39 o 
  -8   8   9       42.34       51.07      6.71 o 
  -7   8   9       39.15       38.37      8.11 o 
  -6   8   9        3.36        3.05      5.14 o 
  -5   8   9        7.66       12.72      3.58 o 
  -4   8   9       19.33       12.42      3.65 o 
  -3   8   9      198.73      182.00     14.50 o 
  -2   8   9      151.29      178.92     12.88 o 
  -1   8   9        0.32        3.65      5.24 o 
   0   8   9        0.19       -5.26      5.49 o 
   1   8   9        2.97       -3.69      6.45 o 
  -7   9   9        0.32        2.32      5.82 o 
  -5   9   9        0.00       -1.66      4.97 o 
  -4   9   9        0.80       -2.26      5.45 o 
  -3   9   9        0.00       11.75      7.38 o 
  -2   9   9        2.23       -5.04      5.04 o 
  -1   9   9       27.04       23.98      7.32 o 
  -1 -10  10       36.92       38.35      9.54 o 
   0 -10  10       45.49       54.25     12.48 o 
   1 -10  10       16.97       29.99      8.64 o 
   2 -10  10       15.75       11.79      6.01 o 
   3 -10  10        2.08       -4.15      6.32 o 
  -3  -9  10        3.75        9.87      7.57 o 
  -2  -9  10       12.38       -0.93      6.28 o 
  -1  -9  10        7.88       17.49      6.30 o 
   0  -9  10        1.87        3.01      5.31 o 
   1  -9  10       27.20       29.23      8.62 o 
   2  -9  10        3.69        1.99      5.97 o 
   3  -9  10        4.15       -1.95      5.64 o 
   4  -9  10        2.93       -7.46      7.88 o 
  -5  -8  10        1.13        1.99      6.16 o 
  -4  -8  10       25.68       41.75     10.16 o 
  -3  -8  10       14.77       10.41      6.24 o 
  -2  -8  10       20.14       19.44      6.32 o 
  -1  -8  10        5.20       16.87      7.96 o 
   0  -8  10      114.26      135.82     12.07 o 
   1  -8  10        8.65       18.94      6.78 o 
   2  -8  10       87.78       85.43     10.62 o 
   3  -8  10        0.54       -3.03      4.95 o 
   4  -8  10        1.95       -7.25      7.25 o 
   5  -8  10       10.71       17.04      7.25 o 
  -6  -7  10        6.81       13.82      8.21 o 
  -5  -7  10        3.80        7.05      7.48 o 
  -4  -7  10        0.75        5.46      3.38 o 
  -3  -7  10      126.14      124.06      8.01 o 
  -2  -7  10        0.33        1.51      4.33 o 
  -1  -7  10        1.38        0.00      2.89 o 
   0  -7  10       47.81       46.43      4.31 o 
   1  -7  10       94.02      100.90      5.89 o 
   2  -7  10        2.53        2.61      1.72 o 
   3  -7  10       33.46       12.96      5.82 o 
   4  -7  10       25.56       25.58      8.40 o 
   5  -7  10        5.49       -1.72      4.75 o 
   6  -7  10       10.06        4.81      5.68 o 
  -7  -6  10       15.45       18.05      7.52 o 
  -6  -6  10       18.35       17.79      5.03 o 
  -5  -6  10       27.26       22.11      7.40 o 
  -4  -6  10       41.39       33.02      4.19 o 
  -3  -6  10       11.35       12.94      3.65 o 
  -2  -6  10       28.58       43.07      7.98 o 
  -1  -6  10      971.30     1018.10     30.71 o 
   0  -6  10      333.26      332.99     16.36 o 
   1  -6  10       22.64       17.72      2.03 o 
   2  -6  10       47.60       38.19      3.31 o 
   3  -6  10       10.44        9.82      2.82 o 
   4  -6  10        9.93        7.42      4.58 o 
   5  -6  10       17.46        7.92      6.16 o 
   6  -6  10       28.82       23.86      7.81 o 
  -7  -5  10       53.86       44.78      4.39 o 
  -6  -5  10       34.13       38.45     23.46 o 
  -5  -5  10       19.33       28.37      4.45 o 
  -4  -5  10       37.74       33.34      3.29 o 
  -3  -5  10      179.27      184.78     17.07 o 
  -2  -5  10        5.47        3.72      2.43 o 
  -1  -5  10        8.40        8.77      1.82 o 
   0  -5  10        7.34        7.48      3.12 o 
   1  -5  10     2346.06     2475.77     53.20 o 
   2  -5  10        4.68       -1.99      5.29 o 
   3  -5  10        7.62        3.62      2.28 o 
   4  -5  10      116.00      122.39      7.61 o 
   5  -5  10        1.16        3.81      5.16 o 
   6  -5  10        0.62        2.51      5.22 o 
   7  -5  10        0.13        6.92      7.17 o 
  -8  -4  10      126.76      113.65      6.59 o 
  -7  -4  10      245.29      271.89      9.85 o 
  -6  -4  10       53.43       36.33      5.90 o 
  -5  -4  10       92.86       90.78      6.94 o 
  -4  -4  10        6.96        8.14      2.14 o 
  -3  -4  10       43.64       43.18      3.50 o 
  -2  -4  10        0.04       -1.05      1.15 o 
  -1  -4  10      157.63      168.93      7.86 o 
   0  -4  10      268.87      289.83     13.66 o 
   1  -4  10      223.60      244.99     13.57 o 
   2  -4  10        2.83        3.23      0.90 o 
   3  -4  10      409.85      456.30     15.89 o 
   4  -4  10        1.93       -4.29      5.66 o 
   5  -4  10      100.51       95.08     10.76 o 
   6  -4  10       90.74       81.26     11.59 o 
   7  -4  10        2.01       -0.23      6.57 o 
  -9  -3  10        0.11       -4.51      5.41 o 
  -8  -3  10       18.15       15.42      4.83 o 
  -7  -3  10      103.47      101.61      5.14 o 
  -6  -3  10      108.81      113.99      7.40 o 
  -5  -3  10       19.38       48.72      7.23 o 
  -4  -3  10        3.06       58.38      4.89 o 
  -3  -3  10      162.80      164.22      8.32 o 
  -2  -3  10       16.75       15.54      1.38 o 
  -1  -3  10        9.63        9.70      1.38 o 
   0  -3  10       19.89       16.91      1.58 o 
   1  -3  10        0.45        0.83      2.26 o 
   2  -3  10     1163.64     1267.76     49.79 o 
   3  -3  10        0.38        0.68      3.85 o 
   4  -3  10       38.26       72.74      9.62 o 
   5  -3  10        1.55       -1.62      7.15 o 
   6  -3  10       30.93       31.57      7.26 o 
   7  -3  10        0.45       21.12     10.67 o 
  -9  -2  10        2.78        6.37      4.84 o 
  -8  -2  10      150.30      147.06      8.99 o 
  -7  -2  10       82.64       77.84      4.38 o 
  -6  -2  10      378.86      362.91     11.04 o 
  -5  -2  10       19.98       15.66      1.77 o 
  -4  -2  10       76.57       64.12      3.89 o 
  -3  -2  10       93.81       88.41      4.35 o 
  -2  -2  10      175.42      179.92      5.34 o 
  -1  -2  10        0.21        3.48      1.70 o 
   0  -2  10       53.45       73.98      5.64 o 
   1  -2  10       23.60       33.10      6.26 o 
   2  -2  10       25.54       27.17      7.74 o 
   3  -2  10       39.34       36.72      3.21 o 
   4  -2  10      391.69      427.20     27.28 o 
   5  -2  10      166.37      178.05     15.87 o 
   6  -2  10        0.01        2.82      6.11 o 
   7  -2  10       34.03       26.26      9.08 o 
 -10  -1  10       38.32       32.09      5.79 o 
  -9  -1  10       38.27       25.91      4.86 o 
  -8  -1  10       55.54       52.84     18.80 o 
  -7  -1  10      154.26      160.32      7.68 o 
  -6  -1  10      762.70      795.04     17.99 o 
  -5  -1  10       88.16       87.10      3.10 o 
  -4  -1  10      125.67      112.97      6.66 o 
  -3  -1  10       67.96       72.27      2.55 o 
  -2  -1  10       37.31       34.78      2.71 o 
  -1  -1  10      253.91      225.90      6.23 o 
   0  -1  10       34.63       25.07      2.36 o 
   1  -1  10       49.37       49.00      4.37 o 
   2  -1  10        3.88        2.35      2.62 o 
   3  -1  10       17.20       20.76      2.95 o 
   4  -1  10       11.51        7.05      2.65 o 
   5  -1  10       24.27       31.98      7.65 o 
   6  -1  10       13.37        9.41      7.30 o 
 -10   0  10        4.34       -1.32      4.49 o 
  -9   0  10       17.93       12.09      6.78 o 
  -8   0  10       80.51       84.37      6.53 o 
  -7   0  10       32.26       31.33      2.67 o 
  -6   0  10      450.67      477.40     10.99 o 
  -5   0  10       70.28       71.78      4.10 o 
  -4   0  10      175.61      169.69      6.68 o 
  -3   0  10      212.36      198.88      9.94 o 
  -2   0  10        3.36        2.98      1.26 o 
  -1   0  10      140.85      148.39      6.32 o 
   0   0  10        2.94        2.72      1.93 o 
   1   0  10       25.95       30.30      2.72 o 
   2   0  10       45.12       51.58      7.23 o 
   3   0  10        1.50        1.58      2.34 o 
   4   0  10        1.63        3.55      2.23 o 
   5   0  10        8.34        0.46      7.63 o 
   6   0  10       13.20        2.82      7.32 o 
 -10   1  10        6.57       10.47      4.50 o 
  -9   1  10        0.05       -1.95      3.58 o 
  -8   1  10       38.73       41.39      6.79 o 
  -7   1  10       13.35        5.54      3.10 o 
  -6   1  10      151.74      162.48      7.51 o 
  -5   1  10      225.19      226.37     10.41 o 
  -4   1  10      626.63      660.01     26.79 o 
  -3   1  10        3.29        2.35      1.59 o 
  -2   1  10       84.33       77.67      4.47 o 
  -1   1  10        0.04        1.30      1.36 o 
   0   1  10       89.83       89.40      4.19 o 
   1   1  10       14.72       10.62      2.55 o 
   2   1  10        1.09       -0.36      1.76 o 
   3   1  10       22.86       18.16      5.62 o 
   4   1  10       77.91       88.02     10.28 o 
   5   1  10       17.26       15.05      6.72 o 
   6   1  10        0.06       11.59      7.81 o 
 -10   2  10       26.11       23.06      5.50 o 
  -9   2  10       22.71       28.08      4.23 o 
  -8   2  10       65.03       59.19      5.75 o 
  -7   2  10      112.63       98.87      6.44 o 
  -6   2  10        3.11        3.67      3.90 o 
  -5   2  10      556.47      577.62     30.33 o 
  -4   2  10      202.96      196.13     15.64 o 
  -3   2  10      163.76      160.79      8.79 o 
  -2   2  10      684.04      653.25     17.85 o 
  -1   2  10       86.90       78.69      3.83 o 
   0   2  10        1.75        2.95      1.75 o 
   1   2  10        0.00        2.65      3.32 o 
   2   2  10       79.24       83.07      9.35 o 
   3   2  10        2.34        6.49      4.93 o 
   4   2  10       11.17        7.75      5.70 o 
   5   2  10        0.49        4.41      6.98 o 
 -10   3  10        0.46       -0.17      3.76 o 
  -9   3  10        2.30        1.15      4.64 o 
  -8   3  10        5.67        6.59      3.53 o 
  -7   3  10       14.04        9.65      3.16 o 
  -6   3  10       38.02       41.34     12.95 o 
  -5   3  10        0.04        0.76      1.17 o 
  -4   3  10       55.01      182.53     26.35 o 
  -3   3  10     1198.58     1212.59     29.79 o 
  -2   3  10      215.97      195.56     12.00 o 
  -1   3  10        0.93        0.58      1.53 o 
   0   3  10       20.33       16.24      3.14 o 
   1   3  10       51.11       41.34      6.18 o 
   2   3  10       19.14       12.87      4.66 o 
   3   3  10        5.52       10.57      5.62 o 
   4   3  10       67.24       48.16      9.21 o 
   5   3  10        0.41        8.91      7.73 o 
 -10   4  10       13.20        4.53      3.92 o 
  -9   4  10        3.28       -3.17      4.52 o 
  -8   4  10        3.68        9.11      3.97 o 
  -7   4  10       46.20       38.63      4.68 o 
  -6   4  10       87.48       67.73     10.55 o 
  -5   4  10        0.26        0.38      0.64 o 
  -4   4  10       18.51       15.83      2.00 o 
  -3   4  10      197.14      202.47      7.86 o 
  -2   4  10       19.73       17.27      3.59 o 
  -1   4  10      572.17      585.93     17.82 o 
   0   4  10      247.66      252.67     14.43 o 
   1   4  10      147.68      167.67     13.46 o 
   2   4  10        0.01       -2.24      4.25 o 
   3   4  10       55.89       40.16      9.76 o 
   4   4  10       15.79       16.64     10.88 o 
 -10   5  10       24.15       35.70      6.28 o 
  -9   5  10        2.28       -3.63      3.63 o 
  -8   5  10       77.90       53.31      7.37 o 
  -7   5  10        0.00        3.84      3.90 o 
  -6   5  10        4.86        8.33      4.39 o 
  -5   5  10       19.20       19.43      1.64 o 
  -4   5  10       73.12       90.32     10.98 o 
  -3   5  10      228.11      298.92     22.07 o 
  -2   5  10       15.33       11.53      2.44 o 
  -1   5  10        5.65        5.33      3.54 o 
   0   5  10        5.26        6.20      4.00 o 
   1   5  10       83.72       90.55      9.46 o 
   2   5  10        2.41        5.41      7.44 o 
   3   5  10       41.99       45.13      8.96 o 
  -9   6  10        0.18        0.87      3.67 o 
  -8   6  10        2.22        8.25      4.09 o 
  -7   6  10        0.58        4.80      3.55 o 
  -6   6  10      166.00      128.43     11.97 o 
  -5   6  10        5.72        4.84      1.73 o 
  -4   6  10        3.62        2.46      4.17 o 
  -3   6  10       63.01       65.40      5.32 o 
  -2   6  10       84.85       88.85      8.38 o 
  -1   6  10       55.89       67.92      8.31 o 
   0   6  10       52.93       78.26      9.02 o 
   1   6  10       26.68       22.95      7.88 o 
   2   6  10       16.54        5.22      5.91 o 
  -9   7  10       86.89       93.07      6.67 o 
  -8   7  10        6.33        3.06      4.18 o 
  -7   7  10       13.06       -0.23      7.40 o 
  -6   7  10       58.54       57.64      8.46 o 
  -5   7  10       13.50       18.03      3.06 o 
  -4   7  10      121.78      124.89      9.45 o 
  -3   7  10       30.13       31.61      9.48 o 
  -2   7  10       12.08       11.75      4.75 o 
  -1   7  10        0.91       -0.23      4.50 o 
   0   7  10        4.60        4.50      4.95 o 
   1   7  10        2.46        0.68      8.17 o 
  -8   8  10       23.95       23.29      5.40 o 
  -7   8  10       87.38       88.08     11.24 o 
  -6   8  10       25.54       15.32      5.89 o 
  -5   8  10        2.82        9.99      5.70 o 
  -4   8  10       62.13       71.87      7.71 o 
  -3   8  10        3.00       -3.14      7.82 o 
  -2   8  10       12.10       10.65      5.22 o 
  -1   8  10        0.95       -7.23      7.92 o 
   0   8  10        1.88        9.95      6.34 o 
  -7   9  10       15.80       24.85      8.21 o 
  -6   9  10        1.69       11.38      6.88 o 
  -5   9  10        5.05       -3.11      8.60 o 
  -4   9  10       19.88       15.52      4.08 o 
  -3   9  10        0.54       -0.12      4.61 o 
  -2   9  10       17.15       11.59      6.59 o 
   0 -10  11        4.35        8.50      8.04 o 
  -3  -9  11       10.29        8.77      7.40 o 
  -2  -9  11       30.47       32.44      9.35 o 
  -1  -9  11        0.00        4.44      6.53 o 
   0  -9  11       12.79       31.71      8.27 o 
   1  -9  11       26.52       34.18      7.44 o 
   2  -9  11       55.91       35.60     10.12 o 
   3  -9  11        0.28        4.95      6.47 o 
   4  -9  11       89.14       76.97     13.25 o 
  -4  -8  11        0.13        2.51      7.05 o 
  -3  -8  11       16.40       23.83      5.08 o 
  -2  -8  11        0.62        0.54      5.73 o 
  -1  -8  11       56.78       62.84      5.66 o 
   0  -8  11      137.70      148.01      9.03 o 
   1  -8  11       46.93       53.63     10.34 o 
   2  -8  11       12.61       10.51      6.34 o 
   3  -8  11       30.06       34.87      7.98 o 
   4  -8  11       16.73       19.01      6.63 o 
   5  -8  11        3.77       -4.27      6.84 o 
  -6  -7  11       20.33       13.45      6.51 o 
  -5  -7  11        1.01        8.46      4.21 o 
  -4  -7  11       27.63       13.93      4.84 o 
  -3  -7  11      224.82      222.64     11.95 o 
  -2  -7  11        2.84        6.30      3.39 o 
  -1  -7  11       35.93       37.56      4.57 o 
   0  -7  11       38.91       35.94      6.07 o 
   1  -7  11      173.60      191.67     10.18 o 
   2  -7  11        4.70        6.93      3.29 o 
   3  -7  11        9.19       -2.59      4.75 o 
   4  -7  11        0.73        5.62      4.75 o 
   5  -7  11       46.80       36.46      8.69 o 
  -7  -6  11       20.20      102.77     23.19 o 
  -6  -6  11        3.11        0.43      3.88 o 
  -5  -6  11      153.50      157.14      9.02 o 
  -4  -6  11       95.27      100.36      6.60 o 
  -3  -6  11      135.32      125.80      7.33 o 
  -2  -6  11        7.87        6.48      3.10 o 
  -1  -6  11      211.20      218.11      9.78 o 
   0  -6  11       43.53       54.26      3.60 o 
   1  -6  11      249.02      253.20      8.93 o 
   2  -6  11       33.07       43.17      6.38 o 
   3  -6  11        2.36        3.36      2.38 o 
   4  -6  11       16.54       12.27      6.14 o 
   5  -6  11        6.35        9.95      5.97 o 
   6  -6  11        0.31       11.42      6.94 o 
  -7  -5  11        0.71       -4.73      5.94 o 
  -6  -5  11        4.36        9.01      3.45 o 
  -5  -5  11       53.23       53.62      5.83 o 
  -4  -5  11      133.02      142.87     12.86 o 
  -3  -5  11      293.97      293.82     16.34 o 
  -2  -5  11      128.83      103.15      7.27 o 
  -1  -5  11      283.29      260.53     12.84 o 
   0  -5  11       16.58       14.71      3.95 o 
   1  -5  11      576.20      576.39     15.47 o 
   2  -5  11       56.41       51.77      4.08 o 
   3  -5  11       19.01       19.29      3.07 o 
   4  -5  11       35.17       52.84      8.71 o 
   5  -5  11       16.89       12.85      7.21 o 
   6  -5  11        0.88        2.05      5.70 o 
  -8  -4  11        3.01       -1.36      4.07 o 
  -7  -4  11        4.55       -3.65      7.73 o 
  -6  -4  11      218.53      215.99     10.27 o 
  -5  -4  11        0.15       -0.34      2.38 o 
  -4  -4  11       26.94       31.24      5.89 o 
  -3  -4  11       89.17       77.91      8.79 o 
  -2  -4  11        8.31        6.52      1.42 o 
  -1  -4  11        0.26        1.32      3.70 o 
   0  -4  11        9.58       11.75      1.84 o 
   1  -4  11      297.16      332.13     25.59 o 
   2  -4  11      178.75      165.40     13.79 o 
   3  -4  11      150.75      147.80     12.65 o 
   4  -4  11       26.09       12.69      6.11 o 
   5  -4  11       42.34       24.96      7.79 o 
   6  -4  11       13.28        5.80      6.49 o 
  -9  -3  11       21.25       24.40     11.17 o 
  -8  -3  11        0.25        0.93      3.90 o 
  -7  -3  11      125.10      133.68      7.26 o 
  -6  -3  11        2.74        6.05      2.71 o 
  -5  -3  11        8.69       18.77      2.67 o 
  -4  -3  11        3.13       27.81      6.40 o 
  -3  -3  11       91.28      100.71      5.38 o 
  -2  -3  11      425.02      373.08      9.96 o 
  -1  -3  11      165.23      146.39      4.73 o 
   0  -3  11       77.30       73.98      3.37 o 
   1  -3  11        2.48        1.35      3.61 o 
   2  -3  11        6.39       16.54      4.54 o 
   3  -3  11      205.38      211.53     15.56 o 
   4  -3  11        2.92        4.12      5.26 o 
   5  -3  11      118.03      117.67     12.75 o 
   6  -3  11      143.29      130.83     14.79 o 
  -9  -2  11       12.16        8.12      4.85 o 
  -8  -2  11       25.70       18.97      4.23 o 
  -7  -2  11        0.15        4.40      3.16 o 
  -6  -2  11       57.23       57.64      4.38 o 
  -5  -2  11     1096.91     1119.82     34.92 o 
  -4  -2  11       79.21       66.73      3.80 o 
  -3  -2  11       16.93       18.91      1.58 o 
  -2  -2  11       58.14       65.99      4.33 o 
  -1  -2  11        0.30       23.44      5.64 o 
   0  -2  11        5.21        4.21      2.69 o 
   1  -2  11       20.88       23.46      5.70 o 
   2  -2  11        2.80       10.39      4.21 o 
   3  -2  11      117.11      103.06     32.96 o 
   4  -2  11        0.84        5.74      5.06 o 
   5  -2  11       60.83       51.69     10.45 o 
   6  -2  11        0.08       -8.21      8.68 o 
  -9  -1  11        0.08        5.03      4.49 o 
  -8  -1  11       57.44       49.29      7.07 o 
  -7  -1  11       69.39       72.72      4.27 o 
  -6  -1  11        0.46        8.38      2.89 o 
  -5  -1  11      142.40      148.67      8.04 o 
  -4  -1  11       14.39       15.55      2.11 o 
  -3  -1  11      108.67       96.15      4.24 o 
  -2  -1  11        1.15        1.61      1.47 o 
  -1  -1  11      121.85      116.74      9.23 o 
   0  -1  11       70.38       53.18      3.26 o 
   1  -1  11        5.89        4.89      6.15 o 
   2  -1  11       39.84       43.53      3.66 o 
   3  -1  11        2.45        2.28      2.28 o 
   4  -1  11        0.34        3.21      4.81 o 
   5  -1  11       96.50       92.81     13.46 o 
   6  -1  11      129.79      129.06     16.74 o 
 -10   0  11       21.26       33.04      5.84 o 
  -9   0  11       30.88       36.31      6.51 o 
  -8   0  11       29.20       29.53      6.83 o 
  -7   0  11       59.24       55.27      5.72 o 
  -6   0  11      455.72      467.25     11.31 o 
  -5   0  11      990.85     1041.95     38.81 o 
  -4   0  11      689.77      692.74     29.85 o 
  -3   0  11       21.14       26.48      2.15 o 
  -2   0  11        1.38        1.92      1.73 o 
  -1   0  11      114.95      119.84      5.95 o 
   0   0  11       18.73       20.95      2.50 o 
   1   0  11      111.63       94.07      5.43 o 
   2   0  11       17.02       11.38      3.68 o 
   3   0  11       39.04       44.21     11.54 o 
   4   0  11        6.98        2.29      2.71 o 
   5   0  11        0.36       -0.68      8.77 o 
 -10   1  11        0.41       -4.34      4.34 o 
  -9   1  11       24.93       22.74      4.02 o 
  -8   1  11       26.56       20.92      4.16 o 
  -7   1  11       14.20       14.23      3.59 o 
  -6   1  11      693.59      710.01     23.42 o 
  -5   1  11        0.62       26.09      7.87 o 
  -4   1  11      317.55      325.68     19.68 o 
  -3   1  11      815.14      820.34     35.70 o 
  -2   1  11      223.19      208.08     10.08 o 
  -1   1  11      108.59      103.90      4.73 o 
   0   1  11       39.78       40.01      3.95 o 
   1   1  11       17.30       12.69      2.72 o 
   2   1  11      103.13       89.85      5.85 o 
   3   1  11        0.90       -1.61      3.64 o 
   4   1  11       14.33       17.00      6.34 o 
   5   1  11       20.91       40.61     11.09 o 
 -10   2  11       11.51        7.04      5.59 o 
  -9   2  11       14.54       15.51      4.50 o 
  -8   2  11       21.72       21.00      4.15 o 
  -7   2  11      227.00      216.75     10.53 o 
  -6   2  11       54.68       50.80      6.45 o 
  -5   2  11       11.94        9.73      1.99 o 
  -4   2  11      420.06      419.17     18.05 o 
  -3   2  11      123.99      118.43      9.26 o 
  -2   2  11      334.96      333.92     10.21 o 
  -1   2  11        3.35        3.74      2.28 o 
   0   2  11       23.83       27.89      8.02 o 
   1   2  11       14.40       25.71      3.77 o 
   2   2  11       29.60       30.04      6.86 o 
   3   2  11       19.20        3.57      5.14 o 
   4   2  11        0.00        0.68      5.66 o 
   5   2  11        9.73        0.00      7.40 o 
 -10   3  11        0.52        0.02      4.14 o 
  -9   3  11        0.01       -2.94      6.22 o 
  -8   3  11       91.00       71.05      8.76 o 
  -7   3  11       34.84       30.54      6.20 o 
  -6   3  11        1.56        0.95      2.59 o 
  -5   3  11       72.77       67.85      6.66 o 
  -4   3  11        0.07      129.83     16.15 o 
  -3   3  11        9.37        9.29      3.02 o 
  -2   3  11       83.69       95.63      7.87 o 
  -1   3  11      181.03      211.46      8.08 o 
   0   3  11       14.93       10.65      2.94 o 
   1   3  11        5.17        1.97      4.17 o 
   2   3  11       47.57       36.40      8.17 o 
   3   3  11       15.38        8.04      6.49 o 
   4   3  11        0.07       -1.82      7.50 o 
 -10   4  11        8.72       15.53      5.00 o 
  -9   4  11        0.60       10.40      5.72 o 
  -8   4  11       13.06       10.51      3.69 o 
  -7   4  11        3.86       -2.99      2.99 o 
  -6   4  11      494.14      436.33     25.30 o 
  -5   4  11      123.44      122.93      4.80 o 
  -4   4  11       18.62       19.87      2.06 o 
  -3   4  11      111.53      116.31      5.10 o 
  -2   4  11       42.57       39.08      4.88 o 
  -1   4  11      153.26      161.15      8.23 o 
   0   4  11      657.44      733.42     35.08 o 
   1   4  11       27.85       36.23      7.05 o 
   2   4  11        0.24        4.44      6.86 o 
   3   4  11        0.58        1.58      5.84 o 
 -10   5  11        0.03       -5.58      5.58 o 
  -9   5  11      134.16      122.96      8.70 o 
  -8   5  11        7.51        6.61      5.93 o 
  -7   5  11       12.57       21.69      5.33 o 
  -6   5  11        9.61        2.32      3.96 o 
  -5   5  11       22.06       31.80      9.12 o 
  -4   5  11       28.06       28.56      6.31 o 
  -3   5  11      105.30      104.97      6.33 o 
  -2   5  11       24.79       19.17      3.29 o 
  -1   5  11       24.44       16.35      3.77 o 
   0   5  11       45.08       31.03      5.95 o 
   1   5  11       13.97        8.39      5.31 o 
   2   5  11      114.41      106.07     13.73 o 
   3   5  11       20.57       11.79      7.71 o 
  -9   6  11       10.92       15.28      4.65 o 
  -8   6  11       20.31       27.97      5.82 o 
  -7   6  11       44.00       30.23      5.71 o 
  -6   6  11       13.13       10.07      5.16 o 
  -5   6  11        9.50       11.68      2.86 o 
  -4   6  11        8.20        3.94      3.01 o 
  -3   6  11        1.51       -0.71      2.47 o 
  -2   6  11       25.88       31.91      6.01 o 
  -1   6  11       19.28        9.31      4.66 o 
   0   6  11       85.04       79.77     10.26 o 
   1   6  11        7.19       16.48      6.90 o 
   2   6  11       13.36       15.75      7.21 o 
  -9   7  11       49.84       57.73      6.67 o 
  -8   7  11       44.93       47.88      9.96 o 
  -7   7  11        1.81       -3.50      5.37 o 
  -6   7  11        3.61        0.70      5.43 o 
  -5   7  11       40.81       45.92      8.58 o 
  -4   7  11       31.09       34.73      5.29 o 
  -3   7  11       20.41       29.98      5.36 o 
  -2   7  11        6.52        8.47      3.94 o 
  -1   7  11       18.58       23.86      8.04 o 
   0   7  11        2.72        8.25      6.01 o 
   1   7  11       14.52       28.91     10.32 o 
  -8   8  11       54.78       78.90     13.68 o 
  -7   8  11        0.95        3.52      9.16 o 
  -5   8  11       24.03       29.48      7.44 o 
  -4   8  11        3.14        0.66      3.24 o 
  -3   8  11        9.16       12.21      5.04 o 
  -2   8  11       25.91       31.09      7.01 o 
  -1   8  11        1.46       -7.63      7.63 o 
  -2  -9  12       14.99        3.73      7.48 o 
  -1  -9  12        0.04        1.39      6.51 o 
   0  -9  12       50.94       58.05     11.67 o 
   1  -9  12      112.71      138.63     15.08 o 
   2  -9  12        0.04        8.75      6.98 o 
  -4  -8  12        7.39       -2.08      4.75 o 
  -3  -8  12       26.02       20.60      8.56 o 
  -2  -8  12       61.40       56.87      6.45 o 
  -1  -8  12        7.19       12.61      3.84 o 
   0  -8  12       63.38       70.90      6.36 o 
   1  -8  12       35.50       31.86      7.59 o 
   2  -8  12        0.74       -1.10      5.89 o 
   3  -8  12        4.22        4.52      5.80 o 
   4  -8  12        6.50        7.71      6.63 o 
  -5  -7  12       42.50       43.25      6.97 o 
  -4  -7  12        0.01       12.54      6.38 o 
  -3  -7  12       34.04       30.78      4.76 o 
  -2  -7  12        3.17        5.66      5.18 o 
  -1  -7  12       56.37       70.40      5.96 o 
   0  -7  12       52.46       46.35      4.81 o 
   1  -7  12       57.80       74.70     11.39 o 
   2  -7  12        1.22       -1.74      4.81 o 
   3  -7  12       18.70       16.89      8.23 o 
   4  -7  12       36.35       24.05      8.23 o 
  -6  -6  12       13.48        8.60      6.42 o 
  -5  -6  12       38.75       47.50      5.71 o 
  -4  -6  12        9.85       10.45      9.69 o 
  -3  -6  12       51.63       46.65      5.03 o 
  -2  -6  12        1.83        5.51      3.72 o 
  -1  -6  12      143.03      188.74     11.77 o 
   0  -6  12        1.54       15.05      6.32 o 
   1  -6  12       96.39      127.81     35.43 o 
   2  -6  12       34.65       37.36      3.75 o 
   3  -6  12        0.31        6.36      7.67 o 
   4  -6  12        4.40        9.91      6.16 o 
   5  -6  12        1.52        8.00      6.45 o 
  -7  -5  12        0.12        1.67      4.48 o 
  -6  -5  12       13.40       11.83      3.95 o 
  -5  -5  12      171.39      176.05      9.71 o 
  -4  -5  12        8.56        9.16      3.56 o 
  -3  -5  12       30.81       23.10      5.60 o 
  -2  -5  12       76.09       56.29      5.33 o 
  -1  -5  12        5.21        6.98      1.76 o 
   0  -5  12      119.45      108.20      9.22 o 
   1  -5  12        8.96       10.72      2.04 o 
   2  -5  12       82.16       76.14      5.47 o 
   3  -5  12       22.84       14.42      4.42 o 
   4  -5  12        0.97       -4.70      4.93 o 
   5  -5  12        0.03        6.57      6.57 o 
  -8  -4  12       15.21       12.06     10.49 o 
  -7  -4  12        5.85        6.72      3.37 o 
  -6  -4  12       22.03       20.31      9.50 o 
  -5  -4  12        0.07       -1.79      3.04 o 
  -4  -4  12      116.75      108.08     16.33 o 
  -3  -4  12        0.89       -2.22      2.22 o 
  -2  -4  12        5.43        7.78      2.75 o 
  -1  -4  12      126.76      122.66      5.76 o 
   0  -4  12      190.95      208.11      9.15 o 
   1  -4  12       28.74       38.37      8.71 o 
   2  -4  12      230.22      249.03     18.53 o 
   3  -4  12       30.80       25.04      6.32 o 
   4  -4  12        2.91       -3.17      5.22 o 
   5  -4  12        1.01        3.44      8.70 o 
  -8  -3  12       12.25       15.55      7.32 o 
  -7  -3  12        2.83        1.25      2.28 o 
  -6  -3  12      224.11      223.77     16.64 o 
  -5  -3  12       74.64       66.71      5.17 o 
  -4  -3  12       13.94       11.76      2.99 o 
  -3  -3  12       38.64       31.65      3.14 o 
  -2  -3  12       28.04       23.78      1.93 o 
  -1  -3  12        0.38        3.09      1.37 o 
   0  -3  12        9.75       10.44      1.85 o 
   1  -3  12       11.94       -0.68      4.97 o 
   2  -3  12       18.03       18.84      6.82 o 
   3  -3  12        3.66       -4.33      4.33 o 
   4  -3  12       73.86       62.10     10.10 o 
   5  -3  12        1.62       -0.46      6.01 o 
  -9  -2  12        4.29       -0.68      6.65 o 
  -8  -2  12        0.17       -4.60      7.59 o 
  -7  -2  12       13.42       20.44      3.78 o 
  -6  -2  12       21.51       19.81      6.59 o 
  -5  -2  12       95.38       99.97      4.25 o 
  -4  -2  12      391.58      399.09     16.27 o 
  -3  -2  12        0.02       -0.45      1.21 o 
  -2  -2  12      159.10      157.35      9.01 o 
  -1  -2  12       31.31       26.75      5.98 o 
   0  -2  12       75.02       71.27      6.86 o 
   1  -2  12        5.48        8.91      3.88 o 
   2  -2  12        5.24        4.10      5.02 o 
   3  -2  12      179.94      198.65     14.05 o 
   4  -2  12       40.21       40.86      8.73 o 
   5  -2  12        3.20        4.17      6.72 o 
  -9  -1  12       34.44       38.43      8.33 o 
  -8  -1  12       20.05       19.69      6.96 o 
  -7  -1  12        1.85        1.63      1.86 o 
  -6  -1  12       72.11       71.24      5.94 o 
  -5  -1  12      737.96      740.59     36.66 o 
  -4  -1  12      141.10      127.06      4.55 o 
  -3  -1  12       15.74       20.10      4.84 o 
  -2  -1  12        8.85       11.49      2.76 o 
  -1  -1  12       10.43        2.85      1.88 o 
   0  -1  12       80.16       66.75      4.66 o 
   1  -1  12        1.53        2.95      2.26 o 
   2  -1  12       33.28       26.88      3.87 o 
   3  -1  12       29.38       23.76      5.46 o 
   4  -1  12       17.00       17.60      6.86 o 
   5  -1  12      136.42      148.85     16.92 o 
  -9   0  12        2.63       -5.60      5.60 o 
  -8   0  12       32.67       34.53      7.10 o 
  -7   0  12      117.89      117.64      7.59 o 
  -6   0  12        0.92        2.12      1.19 o 
  -5   0  12      839.00      892.78     35.16 o 
  -4   0  12        2.05        2.12      1.42 o 
  -3   0  12      797.24      787.38     34.14 o 
  -2   0  12      116.22      100.47      5.95 o 
  -1   0  12       17.47       13.82      2.89 o 
   0   0  12       75.78       75.41      6.38 o 
   1   0  12        8.59       35.22     10.02 o 
   2   0  12       13.89       13.33      2.84 o 
   3   0  12        6.30        5.66      3.07 o 
   4   0  12        6.07       -5.68      7.50 o 
   5   0  12       19.36       18.43      8.06 o 
 -10   1  12       27.62       35.09     10.53 o 
  -9   1  12        8.57        8.68      4.24 o 
  -8   1  12       12.38       12.70      4.18 o 
  -7   1  12       56.01       45.40      4.98 o 
  -6   1  12       43.01       40.84      4.30 o 
  -5   1  12       18.08       26.70      4.40 o 
  -4   1  12      896.59      958.30     26.66 o 
  -3   1  12      169.32      165.24     10.93 o 
  -2   1  12       20.42       20.85      2.55 o 
  -1   1  12      129.29      129.37      6.43 o 
   0   1  12       14.32        6.78      2.49 o 
   1   1  12        3.26        0.15      2.82 o 
   2   1  12       44.92       36.33      4.39 o 
   3   1  12        1.13        3.79      5.14 o 
   4   1  12       23.48       27.80      8.15 o 
 -10   2  12       16.55        5.16      8.91 o 
  -9   2  12        6.58       19.06      5.47 o 
  -8   2  12       68.57       84.88      7.38 o 
  -7   2  12        5.13       -0.28      3.05 o 
  -6   2  12       73.82       78.79      7.63 o 
  -5   2  12       44.86       43.31      3.29 o 
  -4   2  12      985.44     1010.48     35.69 o 
  -3   2  12      163.89      158.61      9.32 o 
  -2   2  12      635.26      642.59     41.84 o 
  -1   2  12       25.32       23.97      2.73 o 
   0   2  12       23.78       19.79      4.27 o 
   1   2  12        5.56       -0.59      7.64 o 
   2   2  12        4.45        1.12      2.88 o 
   3   2  12        5.05        4.09      3.25 o 
   4   2  12       26.47       19.63     11.07 o 
 -10   3  12        4.32       10.32      7.03 o 
  -9   3  12       50.64       48.16      6.13 o 
  -8   3  12        5.33        8.13      4.46 o 
  -7   3  12        4.17        0.23      5.29 o 
  -6   3  12        3.16       -2.87      6.23 o 
  -5   3  12        0.46       -1.49      3.60 o 
  -4   3  12      120.80      170.21     14.64 o 
  -3   3  12      221.42      216.96     31.16 o 
  -2   3  12      541.10      565.36     28.68 o 
  -1   3  12      356.83      331.80     13.30 o 
   0   3  12      156.41      164.52     18.06 o 
   1   3  12        0.33        1.34      2.93 o 
   2   3  12        4.31        5.93      5.72 o 
   3   3  12       17.15       14.68      6.67 o 
 -10   4  12        1.64        5.60      6.78 o 
  -9   4  12        2.43        9.66      5.13 o 
  -8   4  12        6.37        5.15      4.40 o 
  -7   4  12       17.30       14.83      4.07 o 
  -6   4  12       51.40       51.21      7.92 o 
  -5   4  12        0.06        1.72      1.51 o 
  -4   4  12        7.21        7.13      3.75 o 
  -3   4  12       15.39       10.43      3.63 o 
  -2   4  12      350.80      318.27     14.12 o 
  -1   4  12       66.41       61.24      5.52 o 
   0   4  12       16.08       16.86     10.96 o 
   1   4  12        3.73       14.65      5.47 o 
   2   4  12       15.71       11.90      7.05 o 
   3   4  12        9.47       11.83      6.47 o 
  -9   5  12        0.10       -4.02      4.02 o 
  -8   5  12       15.69        6.84      8.91 o 
  -7   5  12       11.36       12.15      4.74 o 
  -6   5  12        5.60        6.09      6.80 o 
  -5   5  12      117.12      114.58     17.73 o 
  -4   5  12       15.43       33.73      6.16 o 
  -3   5  12       10.55       18.72      3.54 o 
  -2   5  12        1.28        4.56      3.14 o 
  -1   5  12       65.10       70.83      7.35 o 
   0   5  12      371.91      389.96     26.91 o 
   1   5  12        0.24        1.53      7.69 o 
   2   5  12       20.94       22.80      7.75 o 
  -9   6  12       20.78       23.94      8.66 o 
  -8   6  12        2.54        2.22      4.66 o 
  -7   6  12        2.10       -0.43      3.80 o 
  -6   6  12       19.48       19.09      5.89 o 
  -5   6  12        3.35        0.23      4.99 o 
  -4   6  12        0.03        4.54      3.65 o 
  -3   6  12       94.19      106.91      7.24 o 
  -2   6  12       34.51       26.16      4.41 o 
  -1   6  12       17.94        9.51      3.99 o 
   0   6  12       47.86       38.50      8.17 o 
   1   6  12        6.70        3.52      6.61 o 
  -8   7  12        5.26       -3.09      4.44 o 
  -7   7  12       30.64       34.51      9.64 o 
  -6   7  12        6.75       -1.66      6.18 o 
  -5   7  12        0.06        1.43      5.26 o 
  -4   7  12       24.91       33.23      5.22 o 
  -3   7  12        6.29        5.85      4.68 o 
  -2   7  12        0.23        4.48      4.70 o 
  -1   7  12        1.41        6.65      8.21 o 
   0   7  12        0.06        0.23      5.53 o 
  -6   8  12       38.74       29.89      9.10 o 
  -5   8  12       23.81       12.79      7.96 o 
  -4   8  12       73.64      108.83     15.63 o 
  -3   8  12        1.62        2.28      4.33 o 
  -2   8  12       14.36        8.52      7.40 o 
   0  -9  13       40.05       34.80      9.10 o 
  -3  -8  13       56.42       72.92      7.60 o 
  -2  -8  13       72.36       70.83      6.78 o 
  -1  -8  13       27.40       29.63      5.06 o 
   0  -8  13       28.42       27.56      5.30 o 
   1  -8  13        3.83        0.44      5.76 o 
   2  -8  13        2.24        3.27      5.89 o 
  -5  -7  13        1.63        5.23      4.91 o 
  -4  -7  13       12.82       19.17      9.06 o 
  -3  -7  13        1.44        2.42      6.19 o 
  -2  -7  13       26.45       29.67      5.94 o 
  -1  -7  13       96.16      102.21      7.90 o 
   0  -7  13       10.41        6.55      7.62 o 
   1  -7  13        8.66        2.68      3.69 o 
   2  -7  13       33.60       29.52      7.44 o 
   3  -7  13       33.83       23.49      7.84 o 
  -6  -6  13      116.02      123.73      9.66 o 
  -5  -6  13        5.00       10.22      4.90 o 
  -4  -6  13        0.73       -3.89      3.89 o 
  -3  -6  13        0.07        0.19      3.76 o 
  -2  -6  13       17.56       13.89      4.27 o 
  -1  -6  13       24.09       20.59      7.66 o 
   0  -6  13       43.88       58.09      6.15 o 
   1  -6  13        3.93        5.17      2.87 o 
   2  -6  13        3.62        6.18      2.68 o 
   3  -6  13       15.89        6.38      8.15 o 
   4  -6  13        2.84       -6.20      6.20 o 
  -7  -5  13        8.29        6.14      4.96 o 
  -6  -5  13        0.57       19.25      8.83 o 
  -5  -5  13       37.11       43.14      5.03 o 
  -4  -5  13       88.61      102.83      7.10 o 
  -3  -5  13       36.18       29.40      4.93 o 
  -2  -5  13       78.58       67.82     11.18 o 
  -1  -5  13        1.38        0.46      2.87 o 
   0  -5  13        7.99        7.52      3.02 o 
   1  -5  13       52.68       50.61      4.69 o 
   2  -5  13       38.30       35.37      4.00 o 
   3  -5  13       50.44       65.43     10.97 o 
   4  -5  13        0.18       -2.92      5.84 o 
  -7  -4  13        3.67        2.91      4.32 o 
  -6  -4  13       13.23       11.55      4.34 o 
  -5  -4  13        8.11        5.83      4.04 o 
  -4  -4  13       64.99       67.83     10.54 o 
  -3  -4  13        0.95        7.62      5.65 o 
  -2  -4  13      206.32      191.69     10.08 o 
  -1  -4  13       71.03       75.51      4.10 o 
   0  -4  13      216.72      280.89      9.77 o 
   1  -4  13       18.08       21.37      6.30 o 
   2  -4  13      105.45      112.46     11.30 o 
   3  -4  13       11.72       16.73      8.15 o 
   4  -4  13       13.00       10.01      8.64 o 
   5  -4  13       10.93       12.64      8.73 o 
  -8  -3  13       18.79       22.18      8.00 o 
  -7  -3  13        0.00       -3.08      3.08 o 
  -6  -3  13       42.30       53.19      4.98 o 
  -5  -3  13       48.75       53.16      4.48 o 
  -4  -3  13      211.96      222.81     13.57 o 
  -3  -3  13        3.05        3.00      1.94 o 
  -2  -3  13       49.19       38.26      5.82 o 
  -1  -3  13       59.26       49.66      6.68 o 
   0  -3  13       15.65        9.03      2.02 o 
   1  -3  13        0.91        3.86      4.31 o 
   2  -3  13       33.76       32.30      6.14 o 
   3  -3  13        1.11       -4.79      4.79 o 
   4  -3  13       13.90       12.37      6.43 o 
   5  -3  13        0.00        0.93      6.47 o 
  -8  -2  13        5.18        9.68      6.45 o 
  -7  -2  13       21.83       20.46      3.20 o 
  -6  -2  13      123.98      140.74      6.19 o 
  -5  -2  13       66.69       64.83      4.09 o 
  -4  -2  13       27.49       34.92      3.26 o 
  -3  -2  13       10.97        9.90      2.04 o 
  -2  -2  13      237.07      211.68      7.88 o 
  -1  -2  13      153.95      151.75     10.60 o 
   0  -2  13      106.22      106.27     10.10 o 
   1  -2  13      100.09      169.97     15.59 o 
   2  -2  13       16.65       18.03      5.93 o 
   3  -2  13        0.02        1.37      4.56 o 
   4  -2  13       68.21       58.51     10.12 o 
   5  -2  13        8.48       10.18      6.94 o 
  -9  -1  13        1.09       -2.78      6.03 o 
  -8  -1  13       26.58       18.08      7.19 o 
  -7  -1  13       99.86       99.06      9.95 o 
  -6  -1  13        0.10       -1.72      2.16 o 
  -5  -1  13      167.93      169.30      5.66 o 
  -4  -1  13     1223.82     1329.18     86.50 o 
  -3  -1  13      162.53      150.06     14.69 o 
  -2  -1  13      109.09      114.65      6.43 o 
  -1  -1  13       11.45       11.30      3.92 o 
   0  -1  13      118.91       83.64      7.61 o 
   1  -1  13       62.56       49.73      5.10 o 
   2  -1  13        6.78        5.13      2.86 o 
   3  -1  13        2.54        5.22      5.22 o 
   4  -1  13       22.93       11.88      7.09 o 
  -9   0  13        6.61       -2.32      6.53 o 
  -8   0  13       28.96       30.53      5.41 o 
  -7   0  13       22.99       22.72      6.89 o 
  -6   0  13       24.96       26.58      2.82 o 
  -5   0  13       83.44       89.52      5.24 o 
  -4   0  13      280.85      305.73      9.90 o 
  -3   0  13        6.51        5.08      3.01 o 
  -2   0  13      573.89      591.71     30.99 o 
  -1   0  13      444.34      420.77     31.64 o 
   0   0  13      100.94      104.34     16.78 o 
   1   0  13      100.13      108.39     11.12 o 
   2   0  13      174.24      169.64      9.16 o 
   3   0  13       36.36       42.14      7.67 o 
   4   0  13       14.09        9.76     10.43 o 
  -9   1  13       94.85       88.92      8.38 o 
  -8   1  13       23.33       15.35      5.30 o 
  -7   1  13       32.74       24.28      4.77 o 
  -6   1  13       68.53       75.90      6.06 o 
  -5   1  13      415.57      448.69     15.89 o 
  -4   1  13      114.44      121.80      5.08 o 
  -3   1  13      244.40      262.92     17.19 o 
  -2   1  13       11.43       13.22      3.16 o 
  -1   1  13        6.61        4.50      3.40 o 
   0   1  13        3.74        4.48      2.91 o 
   1   1  13       14.93        6.49      4.93 o 
   2   1  13        0.23        1.12      3.25 o 
   3   1  13        1.17       -1.37      3.33 o 
   4   1  13       38.10       34.51     12.42 o 
  -9   2  13        1.66       -0.15      5.22 o 
  -8   2  13        0.57        0.50      3.82 o 
  -7   2  13        2.26        2.82      3.51 o 
  -6   2  13       36.75       34.85      6.24 o 
  -5   2  13       95.63       96.76      6.38 o 
  -4   2  13      151.17      154.16     13.49 o 
  -3   2  13      106.80       99.98      5.90 o 
  -2   2  13      316.58      345.49     24.63 o 
  -1   2  13      460.78      500.86     19.62 o 
   0   2  13       50.47       55.07     10.28 o 
   1   2  13       11.56       10.61      4.63 o 
   2   2  13       64.51       71.68      9.17 o 
   3   2  13        5.31       -1.33      8.87 o 
  -9   3  13       53.69       53.45      6.72 o 
  -8   3  13       59.78       61.97      8.33 o 
  -7   3  13       87.94       90.12     10.62 o 
  -6   3  13        0.49        0.57      3.16 o 
  -5   3  13        8.49        4.06      2.63 o 
  -4   3  13      311.33      314.33     39.12 o 
  -3   3  13       54.14       70.30      6.26 o 
  -2   3  13        3.18       -0.05      2.31 o 
  -1   3  13       34.63       35.29      7.42 o 
   0   3  13       18.95       11.63      3.76 o 
   1   3  13        7.07       10.77      4.25 o 
   2   3  13        0.03       -3.31      4.10 o 
   3   3  13        3.24        3.64      6.96 o 
  -9   4  13       11.12       22.51      8.50 o 
  -8   4  13       35.25       21.79      5.15 o 
  -7   4  13        0.03        6.48      5.26 o 
  -6   4  13        1.13        5.62      5.14 o 
  -5   4  13        1.52        4.23      4.46 o 
  -4   4  13       45.09       38.62      3.92 o 
  -3   4  13       37.40       37.13      4.11 o 
  -2   4  13      220.13      216.02     20.97 o 
  -1   4  13        0.02        4.98      3.16 o 
   0   4  13      465.76      512.91     26.36 o 
   1   4  13       13.84       19.71      4.72 o 
   2   4  13       21.77       14.84      5.08 o 
  -9   5  13        3.14        1.14      5.97 o 
  -8   5  13       33.29       27.67      8.00 o 
  -7   5  13       51.93       48.10      6.78 o 
  -6   5  13        1.94        4.23      5.64 o 
  -5   5  13        8.69        0.23      4.27 o 
  -4   5  13       92.84      115.97      7.80 o 
  -3   5  13        0.93        4.36      3.26 o 
  -2   5  13       56.34       59.82      6.06 o 
  -1   5  13      152.93      165.71     18.65 o 
   0   5  13       45.75       40.42      8.34 o 
   1   5  13      170.78      185.61     12.75 o 
  -8   6  13       30.68       29.44      5.69 o 
  -7   6  13        0.17       -2.82      5.16 o 
  -6   6  13        9.46       13.51      6.40 o 
  -5   6  13       29.88       26.04      7.42 o 
  -4   6  13       18.15       16.74      3.81 o 
  -3   6  13        1.97        0.66      4.09 o 
  -2   6  13       48.71       47.67      6.15 o 
  -1   6  13        0.98        1.25      7.15 o 
   0   6  13        1.91       10.90      4.86 o 
  -7   7  13        0.00       -5.68      8.75 o 
  -6   7  13        4.15       10.51      7.17 o 
  -5   7  13        8.24       20.71      9.39 o 
  -4   7  13       13.20       11.15      7.28 o 
  -3   7  13       77.12       87.62     12.98 o 
  -2   7  13        1.91        0.03      4.70 o 
  -2  -8  14       89.17       95.09      8.59 o 
  -1  -8  14        7.80       12.06      5.84 o 
   0  -8  14        0.15       -0.23      6.11 o 
   1  -8  14       49.27       67.15     12.44 o 
  -4  -7  14        1.37       -0.19      9.01 o 
  -3  -7  14      138.37      146.96     10.53 o 
  -2  -7  14        2.86        3.29      5.03 o 
  -1  -7  14        1.67        0.00      3.57 o 
   0  -7  14       23.82       18.37      7.56 o 
   1  -7  14       10.24        1.78      6.20 o 
   2  -7  14       23.54       17.54      7.23 o 
  -5  -6  14        0.04       -0.46      7.11 o 
  -4  -6  14       16.21       14.63     11.60 o 
  -3  -6  14        4.58        5.41      4.93 o 
  -2  -6  14       24.48       22.69      4.36 o 
  -1  -6  14       90.55       98.76     11.51 o 
   0  -6  14        1.87       13.05      3.63 o 
   1  -6  14       10.07        4.53      3.29 o 
   2  -6  14       18.09        1.99      5.08 o 
   3  -6  14        6.92        9.72      9.51 o 
  -6  -5  14        4.76        8.97      4.77 o 
  -5  -5  14       20.53       17.56      4.06 o 
  -4  -5  14        0.19        3.15      7.88 o 
  -3  -5  14       29.96       29.10      5.01 o 
  -2  -5  14       35.05       26.83      4.65 o 
  -1  -5  14       54.13       48.98      7.52 o 
   0  -5  14       54.49       58.49      8.32 o 
   1  -5  14       64.03       62.21      6.02 o 
   2  -5  14       66.05       62.26      6.31 o 
   3  -5  14        7.91       -2.47      5.60 o 
  -7  -4  14       56.20       46.38     11.15 o 
  -6  -4  14      114.20      121.29     11.74 o 
  -5  -4  14       20.50       14.20      6.36 o 
  -4  -4  14       28.36       23.29      4.05 o 
  -3  -4  14      104.99       98.53      6.86 o 
  -2  -4  14       16.88       15.31      4.45 o 
  -1  -4  14       53.95       48.20      5.19 o 
   0  -4  14       11.68       12.90      3.50 o 
   1  -4  14        0.79       -2.49      4.75 o 
   2  -4  14       32.03       27.80      6.78 o 
   3  -4  14       31.58       30.62      7.71 o 
   4  -4  14       21.47       11.17      6.38 o 
  -7  -3  14       36.59       35.43      8.69 o 
  -6  -3  14        2.36       -1.28      3.08 o 
  -5  -3  14        1.78        3.42      2.99 o 
  -4  -3  14        6.04       12.29      3.09 o 
  -3  -3  14       36.74       34.40      6.95 o 
  -2  -3  14       21.32       23.35      2.65 o 
  -1  -3  14        2.97       -0.23      1.82 o 
   0  -3  14      236.08      229.78     14.35 o 
   1  -3  14        6.04       -0.46      4.79 o 
   2  -3  14       38.15       36.69     10.03 o 
   3  -3  14        1.08        0.00      5.47 o 
   4  -3  14        0.75        4.35      9.41 o 
  -8  -2  14        5.77       10.82      7.13 o 
  -7  -2  14       79.17       81.26     10.14 o 
  -6  -2  14        0.54        1.46      3.33 o 
  -5  -2  14      101.27      105.92     10.33 o 
  -4  -2  14       49.36       48.75      3.79 o 
  -3  -2  14       78.79       74.64      4.36 o 
  -2  -2  14      238.49      219.65      9.85 o 
  -1  -2  14       20.84       18.37      5.29 o 
   0  -2  14        4.51        9.87      5.04 o 
   1  -2  14       38.83       35.03      7.11 o 
   2  -2  14       72.03       76.59     10.76 o 
   3  -2  14        0.33        2.51      5.72 o 
   4  -2  14        1.77       -2.76      6.20 o 
  -8  -1  14      132.16      129.43     13.02 o 
  -7  -1  14      153.12      145.17     16.94 o 
  -6  -1  14       38.03       44.65      5.03 o 
  -5  -1  14       75.78       84.34      4.66 o 
  -4  -1  14       25.64       24.98      4.30 o 
  -3  -1  14       80.50       89.00      5.55 o 
  -2  -1  14       72.06       72.45      7.63 o 
  -1  -1  14       32.56       40.63      5.78 o 
   0  -1  14       40.04       31.67      3.91 o 
   1  -1  14        9.49        8.15      2.83 o 
   2  -1  14        0.09       -1.43      3.42 o 
   3  -1  14       18.31       10.92      6.82 o 
   4  -1  14        0.34        6.38      8.21 o 
  -9   0  14       35.68       39.27      6.25 o 
  -8   0  14       22.39       29.41      7.65 o 
  -7   0  14      161.88      157.38      9.60 o 
  -6   0  14      376.62      421.03     16.53 o 
  -5   0  14        1.55        6.09      3.05 o 
  -4   0  14       12.14        7.93      2.38 o 
  -3   0  14       99.16      113.50      9.06 o 
  -2   0  14       87.94       90.14     10.91 o 
  -1   0  14        8.44        6.01      2.91 o 
   0   0  14       50.00       47.74      7.13 o 
   1   0  14       29.85       26.42      4.65 o 
   2   0  14        7.27       -2.16      3.58 o 
   3   0  14        4.44        3.83      6.30 o 
  -9   1  14        1.41        1.28      4.60 o 
  -8   1  14        3.85        0.11      4.02 o 
  -7   1  14       16.46        9.56      4.37 o 
  -6   1  14      215.00      207.61     12.76 o 
  -5   1  14      137.09      145.20     11.70 o 
  -4   1  14       32.47       38.55      3.59 o 
  -3   1  14       11.84        8.83      6.86 o 
  -2   1  14      147.05      143.65     18.92 o 
  -1   1  14       63.22       70.14      9.55 o 
   0   1  14       65.35       62.13      8.36 o 
   1   1  14        0.31        0.12      3.49 o 
   2   1  14       45.81       35.77      4.86 o 
   3   1  14       14.92       12.29      6.92 o 
  -9   2  14       24.37       27.96      6.41 o 
  -8   2  14        4.77        5.05      5.99 o 
  -7   2  14        5.55        2.44      3.93 o 
  -6   2  14        4.99        7.63      5.55 o 
  -5   2  14        1.66        1.96      1.99 o 
  -4   2  14        7.57        1.18      5.92 o 
  -3   2  14        4.81        2.49      2.92 o 
  -2   2  14       21.20       18.51      3.39 o 
  -1   2  14        7.99        5.14      3.48 o 
   0   2  14      146.50      150.63     10.09 o 
   1   2  14       22.07       25.88      7.39 o 
   2   2  14        0.24       -1.78      4.33 o 
  -9   3  14       68.55       71.09      7.79 o 
  -8   3  14        5.04       -0.68      5.76 o 
  -7   3  14       61.43       58.63      9.02 o 
  -6   3  14        0.83        2.47      3.68 o 
  -5   3  14       70.58       66.38      8.92 o 
  -4   3  14        3.31        6.16      2.38 o 
  -3   3  14       87.33       96.97     28.42 o 
  -2   3  14       90.38       87.12      6.93 o 
  -1   3  14       40.32       26.43      4.62 o 
   0   3  14       11.81       13.02      3.92 o 
   1   3  14      112.65      123.46      9.44 o 
   2   3  14        0.33       -4.17      4.17 o 
  -9   4  14        0.03       -6.24      6.24 o 
  -8   4  14        0.81       10.11      9.43 o 
  -7   4  14       22.16       17.95      5.04 o 
  -6   4  14        5.31        0.70      4.93 o 
  -5   4  14       13.89       10.61      5.66 o 
  -4   4  14       19.53        9.99      3.21 o 
  -3   4  14       28.02       23.66      8.92 o 
  -2   4  14       12.37        7.77      3.44 o 
  -1   4  14       43.41       49.74     10.03 o 
   0   4  14      116.94      104.17      8.33 o 
   1   4  14      127.47      122.58     10.29 o 
  -8   5  14        0.06        0.00      5.72 o 
  -7   5  14        5.10        2.55      4.26 o 
  -6   5  14       14.61       16.54      8.50 o 
  -5   5  14       30.32        9.27      6.90 o 
  -4   5  14        5.22       -0.83      2.66 o 
  -3   5  14        4.93        3.71      3.96 o 
  -2   5  14       28.57       26.07      5.61 o 
  -1   5  14      119.88      119.01      9.66 o 
   0   5  14       12.14       12.06      4.84 o 
  -7   6  14        4.95       -0.23      6.61 o 
  -6   6  14        5.49        7.15      6.43 o 
  -5   6  14       38.33       44.63     10.82 o 
  -4   6  14        0.01        3.38      6.03 o 
  -3   6  14        7.64        6.64      3.51 o 
  -2   6  14        0.17        4.43      5.32 o 
  -1   6  14        3.34        9.95      6.63 o 
  -3  -7  15       20.44       23.17      6.14 o 
  -2  -7  15       22.55       31.90      7.93 o 
  -1  -7  15        1.68        0.01      3.72 o 
   0  -7  15        0.18        9.47      7.44 o 
   1  -7  15        3.94        4.44      6.45 o 
  -4  -6  15       24.58       24.21      6.38 o 
  -3  -6  15        7.10        2.69      4.80 o 
  -2  -6  15       18.63       23.17      4.45 o 
  -1  -6  15       21.29       24.19      4.63 o 
   0  -6  15        2.03        4.78      4.23 o 
   1  -6  15        1.29       -0.23      6.24 o 
   2  -6  15        0.81       11.54      7.11 o 
  -6  -5  15        2.02       -0.44      5.50 o 
  -5  -5  15        7.59        6.60      6.50 o 
  -4  -5  15        0.08        4.97      5.20 o 
  -3  -5  15       19.48       17.72      4.07 o 
  -2  -5  15        1.03        0.76      3.30 o 
  -1  -5  15        1.42        9.88      4.31 o 
   0  -5  15        8.17       13.06      6.45 o 
   1  -5  15      101.54      116.60      8.66 o 
   2  -5  15        1.03       -8.31      8.31 o 
   3  -5  15       26.88       20.02      8.33 o 
  -6  -4  15       10.44       13.38      4.34 o 
  -5  -4  15        0.26        4.44      3.60 o 
  -4  -4  15       38.89       34.59      5.36 o 
  -3  -4  15        3.64       -6.53      6.53 o 
  -2  -4  15       12.63       12.36      4.33 o 
  -1  -4  15        3.40        8.91      5.70 o 
   0  -4  15        3.07       85.08      7.04 o 
   1  -4  15       17.24        4.31      5.89 o 
   2  -4  15       49.65       44.22      8.85 o 
   3  -4  15       52.28       87.55     13.43 o 
  -7  -3  15        0.56        2.96      6.86 o 
  -6  -3  15        7.33        6.34      3.30 o 
  -5  -3  15       33.27       28.38      5.09 o 
  -4  -3  15       12.67       19.86      3.82 o 
  -3  -3  15      140.79      125.85      6.20 o 
  -2  -3  15      112.10      106.33      5.42 o 
  -1  -3  15       45.47       52.64      4.47 o 
   0  -3  15        0.00       -6.63      6.63 o 
   1  -3  15        0.61       -2.05      7.75 o 
   2  -3  15       35.57       21.00      8.23 o 
   3  -3  15       21.19       24.69      8.00 o 
  -7  -2  15       75.67      104.99     12.46 o 
  -6  -2  15        4.99        4.05      4.16 o 
  -5  -2  15       37.16       43.75      3.63 o 
  -4  -2  15       17.52       24.61      3.95 o 
  -3  -2  15       62.86       53.40      5.98 o 
  -2  -2  15      132.09      127.24      7.23 o 
  -1  -2  15       75.13       66.47      8.98 o 
   0  -2  15       19.30       28.50      7.81 o 
   1  -2  15       46.49       22.47      7.11 o 
   2  -2  15       19.35        4.58      6.18 o 
   3  -2  15        2.34        9.60      7.09 o 
  -8  -1  15        5.90        7.88      4.67 o 
  -7  -1  15       33.64       36.45      7.57 o 
  -6  -1  15       13.88       17.09      5.90 o 
  -5  -1  15        8.27        8.98      2.36 o 
  -4  -1  15       28.41       46.03      4.65 o 
  -3  -1  15        0.07        0.01      2.36 o 
  -2  -1  15        0.11       -1.62      3.69 o 
  -1  -1  15       47.24       46.00      6.94 o 
   0  -1  15       26.00       13.37      7.38 o 
   1  -1  15       45.80       23.53      4.18 o 
   2  -1  15       19.06       15.73      7.07 o 
   3  -1  15        6.49       11.83      7.05 o 
  -8   0  15       61.12       56.83      9.54 o 
  -7   0  15        0.02        5.50      5.43 o 
  -6   0  15      119.91      142.03      8.94 o 
  -5   0  15       26.73       28.16      6.26 o 
  -4   0  15      100.78      130.63     15.45 o 
  -3   0  15      140.69      159.17     11.86 o 
  -2   0  15       38.37       29.87      5.40 o 
  -1   0  15        1.03        1.36      2.68 o 
   0   0  15        0.03        6.20      3.55 o 
   1   0  15        4.69        3.46      4.30 o 
   2   0  15       27.80       28.94      7.92 o 
  -8   1  15       21.37       16.00      6.05 o 
  -7   1  15        1.15        0.11      3.93 o 
  -6   1  15       49.03       45.19      9.74 o 
  -5   1  15       35.71       37.45      4.44 o 
  -4   1  15       61.71       66.18      6.95 o 
  -3   1  15      138.57      129.19      8.44 o 
  -2   1  15        6.72        8.80      3.39 o 
  -1   1  15       74.65       64.39      8.91 o 
   0   1  15      158.13      162.54     14.37 o 
   1   1  15       44.25       44.93      8.61 o 
   2   1  15       16.61       15.88      7.15 o 
  -8   2  15       26.33       28.08      5.66 o 
  -7   2  15       23.01       33.42      5.33 o 
  -6   2  15        5.53       -0.23      5.33 o 
  -5   2  15       74.33       72.08     13.04 o 
  -4   2  15        1.52        0.09      5.11 o 
  -3   2  15        3.11        7.20      2.81 o 
  -2   2  15        1.35       -3.01      3.01 o 
  -1   2  15        0.45       -3.15      3.16 o 
   0   2  15        0.99        2.20      3.92 o 
   1   2  15        9.22       13.59      4.59 o 
  -8   3  15       16.47       18.14      6.59 o 
  -7   3  15       86.17       86.71     11.36 o 
  -6   3  15       18.64       17.27      4.76 o 
  -5   3  15       31.51       31.86      7.28 o 
  -4   3  15        0.07        5.23      4.34 o 
  -3   3  15      100.08       98.27     10.34 o 
  -2   3  15        6.14        6.07      3.29 o 
  -1   3  15       48.26       47.70      7.73 o 
   0   3  15       56.58       31.29      9.82 o 
   1   3  15      125.18      113.25     12.74 o 
  -8   4  15       12.03        3.92      8.06 o 
  -7   4  15        7.21        5.88      4.43 o 
  -6   4  15       73.61       61.20     11.78 o 
  -5   4  15        3.34        8.97      8.75 o 
  -4   4  15        0.00       -3.79      5.45 o 
  -3   4  15        8.23        1.89      4.85 o 
  -2   4  15        2.36       -0.17      7.70 o 
  -1   4  15       25.28       24.72      5.53 o 
   0   4  15        4.81        5.23      4.86 o 
  -7   5  15        0.01        4.58      6.65 o 
  -6   5  15        5.68       -0.48      5.70 o 
  -5   5  15        8.29       11.92      7.15 o 
  -4   5  15        3.17        4.31      8.37 o 
  -3   5  15        2.94       -3.58      3.58 o 
  -2   5  15       21.16       26.08      8.43 o 
  -1   5  15       92.09       94.24     11.69 o 
  -3  -6  16       52.37       56.20      7.10 o 
  -2  -6  16        3.95       10.05      5.51 o 
  -1  -6  16        2.22       11.67      9.60 o 
   0  -6  16        1.72        1.13      7.35 o 
  -5  -5  16       15.74       19.99      4.80 o 
  -4  -5  16       10.02        6.91      4.39 o 
  -3  -5  16        0.28        2.74      4.45 o 
  -2  -5  16        8.26        7.66      4.19 o 
  -1  -5  16        5.43        4.89      4.50 o 
   0  -5  16       34.01       35.35      5.17 o 
   1  -5  16       30.08       31.85     12.28 o 
  -6  -4  16        0.74        0.23      7.25 o 
  -5  -4  16       25.01       27.15      4.66 o 
  -4  -4  16        8.61        7.21      4.86 o 
  -3  -4  16        3.33        9.03      4.23 o 
  -2  -4  16        4.95        8.21      4.47 o 
  -1  -4  16        1.42       -5.06      7.06 o 
   0  -4  16       30.93       34.60      7.24 o 
   1  -4  16       54.53       70.88     12.04 o 
   2  -4  16       59.38       52.08     10.70 o 
  -5  -3  16       40.02       39.70      3.98 o 
  -4  -3  16       72.35       62.46      5.89 o 
  -3  -3  16       54.16       65.45      4.37 o 
  -2  -3  16        8.77        3.64      3.74 o 
  -1  -3  16        1.29       -5.04      5.04 o 
   0  -3  16        8.60        6.63      5.72 o 
   1  -3  16        0.14        4.12      5.72 o 
   2  -3  16        0.00       -3.44      9.39 o 
  -7  -2  16       41.70       27.63      8.52 o 
  -6  -2  16        4.20        0.25      3.84 o 
  -5  -2  16        2.76        0.12      3.32 o 
  -4  -2  16        0.86        0.01      3.05 o 
  -3  -2  16        1.05        0.60      2.77 o 
  -2  -2  16        0.91       -0.68      3.19 o 
  -1  -2  16       27.64       36.17      6.92 o 
   0  -2  16        1.50        6.67      5.29 o 
   1  -2  16       33.52       36.52      8.73 o 
   2  -2  16        1.91        2.30      6.40 o 
  -7  -1  16       99.45       86.22      8.53 o 
  -6  -1  16       58.99       68.70      7.01 o 
  -5  -1  16       24.69       21.96      3.49 o 
  -4  -1  16      100.58      124.53     12.02 o 
  -3  -1  16      150.69      147.53     13.79 o 
  -2  -1  16       11.37        9.47      5.08 o 
  -1  -1  16      135.76      130.68     13.48 o 
   0  -1  16        6.41       -1.39      5.08 o 
   1  -1  16        0.06        1.62      5.51 o 
   2  -1  16       16.89        6.61      7.52 o 
  -8   0  16      126.29      169.51     16.53 o 
  -7   0  16       66.32       59.12      6.98 o 
  -6   0  16       31.31       38.48      5.64 o 
  -5   0  16       48.56       49.57      7.42 o 
  -4   0  16        2.74        2.86      3.25 o 
  -3   0  16        1.43        0.68      3.46 o 
  -2   0  16        0.24        4.64      4.19 o 
  -1   0  16       21.99        8.41      3.73 o 
   0   0  16       17.96       22.22      5.55 o 
   1   0  16       16.23       23.96      8.21 o 
  -8   1  16        7.44        8.58      6.26 o 
  -7   1  16        0.32       -2.29      4.85 o 
  -6   1  16        2.89       -4.87      7.67 o 
  -5   1  16       60.29       67.13      9.54 o 
  -4   1  16        2.94       16.58      4.15 o 
  -3   1  16        9.89        2.47      3.39 o 
  -2   1  16       13.25        5.57      3.19 o 
  -1   1  16        4.49        2.73      3.40 o 
   0   1  16        3.99        2.64      4.76 o 
   1   1  16       40.39       36.84      9.11 o 
  -8   2  16       35.98       49.42      9.06 o 
  -7   2  16       34.44       35.59      8.59 o 
  -6   2  16        0.54       -1.39      6.26 o 
  -5   2  16        7.71       -0.23      5.58 o 
  -4   2  16        0.16       -0.12      3.58 o 
  -3   2  16       21.58       21.78      6.73 o 
  -2   2  16       32.06       36.60      5.25 o 
  -1   2  16       10.02        9.73      3.81 o 
   0   2  16        3.29        1.75      3.29 o 
  -7   3  16       13.91       13.20      7.42 o 
  -6   3  16       17.32       21.90      6.61 o 
  -5   3  16        0.66        1.89      6.09 o 
  -4   3  16       15.05       11.48      6.32 o 
  -3   3  16       11.23        9.29      3.67 o 
  -2   3  16       21.71       31.72      6.26 o 
  -1   3  16        3.81        2.15      6.31 o 
  -7   4  16        0.85        2.53      6.22 o 
  -6   4  16        0.00       16.75      7.09 o 
  -5   4  16        2.78       -0.48      5.43 o 
  -4   4  16        3.87       -0.95      6.38 o 
  -3   4  16        0.00       -6.26      6.26 o 
  -2   4  16       39.39       23.78      7.30 o 
  -4   5  16        0.88       15.79      9.80 o 
  -3  -5  17        0.26        2.39      4.46 o 
  -2  -5  17        8.71        5.13      4.90 o 
  -1  -5  17        5.25        2.09      4.09 o 
  -4  -4  17        1.34       -1.45      7.82 o 
  -3  -4  17       18.14       15.45      4.72 o 
  -2  -4  17       60.91       58.10      9.07 o 
  -1  -4  17       15.66       19.04      5.68 o 
   0  -4  17        1.96        3.40      5.34 o 
  -5  -3  17        7.45        7.32      4.53 o 
  -4  -3  17       73.57       84.09      7.56 o 
  -3  -3  17       34.95       49.92      5.67 o 
  -2  -3  17        0.13       -3.72      3.72 o 
  -1  -3  17       67.80       86.79     12.65 o 
   0  -3  17       11.00       12.62      7.34 o 
  -6  -2  17       17.58       20.14      7.39 o 
  -5  -2  17        3.77       -1.80      4.29 o 
  -4  -2  17       21.70       13.16      3.10 o 
  -3  -2  17        0.74       -0.60      2.62 o 
  -2  -2  17       16.46       14.28      7.83 o 
  -1  -2  17       36.81       30.93      7.86 o 
   0  -2  17       34.26       12.23      6.70 o 
  -6  -1  17        4.37        4.71      7.87 o 
  -5  -1  17        2.50        8.25      4.75 o 
  -4  -1  17       55.15       64.05     15.10 o 
  -3  -1  17       37.19       36.68      5.22 o 
  -2  -1  17        3.46       -2.55      4.62 o 
  -1  -1  17        2.02       -0.23      5.10 o 
   0  -1  17       26.85       31.22      7.63 o 
  -7   0  17        2.42       -5.35      5.35 o 
  -6   0  17        1.19        1.66      4.75 o 
  -5   0  17        0.10        1.16      5.10 o 
  -4   0  17       24.02       27.86      6.51 o 
  -3   0  17        9.82       15.05      4.87 o 
  -2   0  17        0.42        1.64      4.41 o 
  -1   0  17       10.16       16.00      8.36 o 
   0   0  17        1.58        1.78      4.19 o 
  -7   1  17        0.89       10.24      9.06 o 
  -6   1  17       59.73       75.63     12.11 o 
  -5   1  17       19.24       24.67      8.60 o 
  -3   1  17      107.89      111.43     18.38 o 
  -2   1  17        2.69       -3.29      3.36 o 
  -1   1  17        0.02        0.11      3.30 o 
  -6   2  17       84.62       93.05     12.36 o 
  -5   2  17        1.31        3.48      5.80 o 
  -4   2  17       23.62       18.82      6.51 o 
  -3   2  17        1.72        0.21      3.37 o 
  -2   2  17      100.02      120.24     18.20 o 
  -1   2  17       10.80       24.56      7.44 o 
  -6   3  17       51.95       61.49      9.99 o 
  -5   3  17        7.77       13.37      7.27 o 
  -4   3  17        2.37        6.09      6.55 o 
  -3   3  17        6.66        0.93      6.05 o 
  -2   3  17        4.69        6.85      5.90 o 
  -3  -3  18       15.16       11.68      4.38 o 
  -2  -3  18        3.76       16.22      5.83 o 
  -4  -2  18        4.84        3.25      3.59 o 
  -3  -2  18       31.43       22.73      5.54 o 
  -2  -2  18       42.29       77.03     10.63 o 
  -5  -1  18        9.67        6.93      6.25 o 
  -4  -1  18        5.27        6.72      5.33 o 
  -3  -1  18       63.62       45.82      7.88 o 
  -2  -1  18        0.37        3.71      5.33 o 
  -4   0  18       21.69       14.20      6.28 o 
  -3   0  18        4.00        2.09      5.35 o 
  -2   0  18       33.58       34.26      6.53 o 
  -4   1  18       33.32       51.78      9.33 o 
                                                 
